# Supplementary material for: Differential gene expression during early development in recently evolved and sympatric Arctic charr morphs
Source: PeerJ. 2018 Feb 7;6:e4345. doi: 10.7717/peerj.4345 (PMC5807978; doi:10.7717/peerj.4345)
Supplement: Table S2 — TransID:Trinity transcript identification code q_MxT: Q-value for the Morph × Time interaction term from likelihood ratio test between model FM and R1 (see methods) q_Morph: Q-value for the Morph term from likelihood ratio test between model R1 and R2 (see methods) q_Time: Q-value for the Time term from likelihood ratio test between model R1 and R3 (see methods) q_Tprime: Q-value for the 3’-bias terms from likelihood ratio test between model FM and R4 (see methods) FC_PL_SB: Log fold change between PL and SB. Parameters extract from the full model (FM) FC_PL_LB: Log fold change between PL and LB. Parameters extract from the full model (FM) FC_LB_SB: Log fold change between LB and SB. Parameters extract from the full model (FM) Cluster: Expression cluster for transcripts with significant Morph or Morph ×Time interaction SSncbi_Top_BLASTN_gene_name: Gene name based on top blastn hit in the NCBI Salmo salar Annotation SalmoBase_Top_BLASTN_gene: Id for top blastn gene in SalmoBase Salmo salar Annotation [file peerj-06-4345-s002.csv]

TransID	q_MxT	q_Morph	q_Time	q_Tprime	FC_PL_SB	FC_PL_LB	FC_LB_SB	Cluster	SSncbi_Top_BLASTN_gene_name	SalmoBase_Top_BLASTN_gene
TRINITY_DN100008_c0_g1_i1	0.969221774705086	0.874986803119694	0.184995959931773	0.0250012047068626	0.880666411556679	0.12612015459386	0.754546256962819	NA	NA	NA
TRINITY_DN100011_c0_g1_i1	0.0699354182061283	0.216155318425765	0.19198790493986	0.371325322756573	-2.81411660246651	-1.40838708004219	-1.40572952242432	NA	ras-related protein Rab-38-like	CIGSSA_094712
TRINITY_DN100013_c0_g2_i1	1	0.981677861040842	0.0740747332522846	1	1.01718497665759	1.14227936928118	-0.1250943926236	NA	semaphorin-4E-like	CIGSSA_051858
TRINITY_DN100013_c0_g3_i1	0.833864318955868	0.8291926640427	0.217232708149844	0.0343040596251745	0.863355482131273	-0.562270560173971	1.42562604230524	NA	semaphorin-4E-like	CIGSSA_051858
TRINITY_DN100022_c0_g1_i1	1	0.884407516362393	0.14727361444686	0.376979271777577	0.219756929331074	-0.32862719640908	0.548384125740154	NA	NA	CIGSSA_097698
TRINITY_DN100022_c0_g3_i1	0.0202283604103092	0.837299128528602	1.4337449934698e-06	0.000416530965183641	0.158595771166234	-0.0190312969520929	0.177627068118327	NA	melanoma receptor tyrosine-protein kinase-like, transcript variant X3	CIGSSA_097698
TRINITY_DN100032_c0_g1_i1	0.050736582537463	0.837261979578308	0.648137326522513	0.313314219809902	0.715922247541946	-0.495479126805895	1.21140137434784	NA	NA	NA
TRINITY_DN100032_c0_g2_i1	0.078132648875911	0.83736722893193	0.39098323226869	0.575933764265198	-1.53894871696342	0.433530039414638	-1.97247875637806	NA	NA	NA
TRINITY_DN100051_c0_g1_i1	0.671505553232029	0.95262623264406	0.187847809529995	0.00547898396003177	0.252968561761357	0.638974775183155	-0.386006213421798	NA	NA	CIGSSA_067762
TRINITY_DN100068_c0_g1_i1	0.87868158078878	0.869652163104853	0.052610339516789	0.323874104053594	0.316901968154742	0.711260594892304	-0.394358626737562	NA	NA	NA
TRINITY_DN100071_c0_g1_i1	0.551629481429099	0.892233921871592	1.33935748638761e-06	0.0179629375546298	-0.157541956613114	-0.173354814752034	0.0158128581389201	NA	elongation factor 1-delta-like, transcript variant X6	NA
TRINITY_DN100071_c0_g1_i2	0.0445328084917358	0.726172323785387	0.000291823750347421	0.101270301076416	0.775444135416561	0.178026552059474	0.597417583357087	NA	elongation factor 1-delta-like, transcript variant X6	NA
TRINITY_DN100073_c0_g1_i1	1	0.91789733766334	0.219982417011986	0.132588227793912	-0.3197952821526	-0.121561335148402	-0.198233947004198	NA	transcription and mRNA export factor ENY2-like	CIGSSA_073377
TRINITY_DN100073_c0_g1_i2	0.484444394282232	0.726830744305183	0.187283867211246	0.0023178286038506	-0.0234287064034752	0.394677180698242	-0.418105887101717	NA	transcription and mRNA export factor ENY2-like	CIGSSA_073377
TRINITY_DN100073_c0_g1_i4	0.773957534813881	0.879562755766498	0.0776368264579883	0.0905321930907379	-0.0611363974166458	0.00986237082946544	-0.0709987682461112	NA	transcription and mRNA export factor ENY2-like	CIGSSA_073377
TRINITY_DN100076_c0_g1_i1	0.714129775019159	0.820296859864205	0.00318610390902565	0.452545746911052	0.745988913476012	0.0815710139941636	0.664417899481849	NA	NA	NA
TRINITY_DN100083_c0_g2_i1	0.991026106468642	0.828795295541475	0.766918394178134	0.370630249682809	0.230981209730156	0.597266928095713	-0.366285718365557	NA	protein inturned-like, transcript variant X4	CIGSSA_094590
TRINITY_DN100093_c0_g1_i1	0.862935157129156	0.892582739752003	0.0408537641482342	0.170092919801342	0.54369202770577	0.178483059947149	0.365208967758621	NA	NA	CIGSSA_067834
TRINITY_DN100093_c0_g2_i1	0.450412392115573	0.567161188699786	0.707614582559008	0.872836094317252	-0.945310970847353	0.322599092243524	-1.26791006309088	NA	NA	CIGSSA_067834
TRINITY_DN100112_c0_g1_i1	1	0.970499786257835	0.705342586170104	0.716305799372693	-0.191983317051076	-0.448355033624115	0.256371716573038	NA	UMP-CMP kinase	CIGSSA_072675
TRINITY_DN100112_c0_g2_i1	0.00130360184386774	0.0806433791735405	1.40231338360132e-05	3.83501014051599e-06	0.0203574887938078	-0.146721391506399	0.167078880300207	G	UMP-CMP kinase	CIGSSA_072675
TRINITY_DN100112_c1_g1_i1	0.0636101878078839	0.892276838955245	0.821114178824	0.129391002609316	-1.28087459053752	0.409628534634507	-1.69050312517202	NA	NA	CIGSSA_074229
TRINITY_DN100112_c1_g2_i1	0.0807580848563006	0.874940108441121	0.523022414895274	0.120438075829277	0.788250402935557	0.550277843337537	0.23797255959802	NA	NA	CIGSSA_074229
TRINITY_DN100117_c0_g2_i1	0.0298943436030855	0.164421751722405	0.00348590593873232	0.00426672656786425	0.974220303813884	0.190979021556615	0.783241282257269	NA	NA	NA
TRINITY_DN100119_c0_g1_i1	0.983531558741542	0.233805242365545	7.66519700942575e-05	0.323480156885485	0.697907993012596	0.051816978102472	0.646091014910124	NA	NA	NA
TRINITY_DN100121_c0_g1_i1	1	0.878324838274551	0.093689345685892	0.328188107571048	-0.270947735884208	-0.540447215305411	0.269499479421203	NA	NA	CIGSSA_043040
TRINITY_DN100127_c0_g1_i1	1	0.876643776566955	0.245500353482112	0.428640956016123	-0.281749124535155	0.274309385315968	-0.556058509851124	NA	uncharacterized LOC106600391, transcript variant X2	CIGSSA_016556
TRINITY_DN100129_c0_g1_i1	0.491827950035052	0.665715526326507	3.44717227424751e-14	5.71947676755003e-09	0.0112831572819629	0.232560800225717	-0.221277642943755	NA	NA	CIGSSA_079928
TRINITY_DN100140_c0_g1_i2	1	0.660994579178213	0.398760520582357	1	-0.187497094106983	0.214378871042328	-0.401875965149312	NA	NA	NA
TRINITY_DN100149_c0_g2_i1	0.380570380549459	0.851579083323598	0.104351266027977	0.421404520480157	0.340417991357042	0.0506862806560781	0.289731710700964	NA	NA	NA
TRINITY_DN100150_c0_g1_i1	0.066252951077887	0.85140878574006	0.00221683194514345	0.0553640987774954	1.01598715122598	3.49465364169195	-2.47866649046597	NA	NA	NA
TRINITY_DN100152_c0_g1_i1	1	0.904711214367984	0.0190678926679521	0.00746462660923123	0.122333251679548	-0.0261319397334721	0.14846519141302	NA	NA	CIGSSA_011407
TRINITY_DN100153_c0_g1_i1	0.95507967681854	0.879562755766498	0.0811240346187019	0.226777595301365	0.240118307282117	0.162144881173279	0.0779734261088386	NA	NA	NA
TRINITY_DN100156_c0_g1_i1	0.599001874244929	0.885621920315286	0.00899842700544936	0.000941987014420497	-0.171063564815555	-0.215425858540392	0.044362293724837	NA	NA	CIGSSA_056545
TRINITY_DN100160_c1_g1_i1	0.454091971747442	0.894731493092181	0.507614477613774	0.0502944862956919	0.732938098184266	0.898924131290816	-0.165986033106549	NA	NA	CIGSSA_058362
TRINITY_DN100172_c0_g1_i1	0.921094093213203	1	0.301557993684996	0.539255600002802	0.143647483552088	-0.848520204844098	0.992167688396186	NA	NA	NA
TRINITY_DN100190_c0_g1_i1	1	0.893306212718499	0.22045691050885	0.500579306456809	-0.301896181901842	-0.14317757476654	-0.158718607135302	NA	NA	NA
TRINITY_DN100192_c1_g1_i1	0.888413318475105	1	0.298443987254562	1	-0.376221979137552	-0.879479250549809	0.503257271412257	NA	uncharacterized LOC106586052	CIGSSA_098728
TRINITY_DN100204_c0_g1_i1	1	0.874611354817513	0.531255239529722	1	0.399713917917112	0.137924425082586	0.261789492834526	NA	NA	NA
TRINITY_DN100214_c0_g1_i1	0.105458758357136	0.879272128804501	0.00291550663317369	0.0231648412682269	0.289542629612935	0.108779612204097	0.180763017408838	NA	DET1- and DDB1-associated protein 1-like	CIGSSA_016202
TRINITY_DN100214_c1_g1_i1	0.0292711474262495	0.872303095825188	0.0108751020512863	0.0226796217084311	-0.0337758379394378	-0.228600316756287	0.194824478816849	NA	DET1- and DDB1-associated protein 1-like	CIGSSA_016202
TRINITY_DN100220_c0_g1_i2	0.872327395877533	0.847039957845339	0.0025954975355776	0.0644089909096453	-0.116448345832986	-0.112627194008478	-0.00382115182450864	NA	uncharacterized LOC106591653, transcript variant X1	CIGSSA_061451
TRINITY_DN100228_c0_g1_i1	1	0.996830299259213	0.0778924006851095	1	-0.077300103939235	-0.0376258287384402	-0.0396742752007948	NA	NA	CIGSSA_005643
TRINITY_DN100237_c0_g2_i1	0.77465133117325	0.794423160757673	0.0477623829149597	0.628676443251241	0.0107827565127042	-0.0483298453994086	0.0591126019121129	NA	cyclin-dependent kinase 11B-like, transcript variant X2	CIGSSA_068726
TRINITY_DN100246_c0_g1_i1	0.0959145049303692	1	1	0.218233424005534	1.08745947700059	1.07771737091319	0.00974210608740133	NA	lysosomal amino acid transporter 1 homolog	CIGSSA_067109
TRINITY_DN100246_c0_g1_i2	1	1	0.222856773704344	0.860873749509609	1.30412578274171	1.56590838820266	-0.261782605460948	NA	lysosomal amino acid transporter 1 homolog	CIGSSA_067109
TRINITY_DN100246_c0_g1_i3	1	1	0.996032425381035	0.701610332247167	-0.0740298782386505	-0.435305994140004	0.361276115901353	NA	lysosomal amino acid transporter 1 homolog	CIGSSA_067109
TRINITY_DN100246_c0_g1_i4	0.923359859404004	0.86600574847598	0.375412238812188	1	-1.44474293250664	-1.78263367000822	0.337890737501579	NA	lysosomal amino acid transporter 1 homolog	CIGSSA_067109
TRINITY_DN100248_c1_g1_i1	0.919443733690906	0.873667170998808	0.352100810208111	0.461913612657919	-0.568696756619631	-0.311149585347863	-0.257547171271768	NA	NA	NA
TRINITY_DN100248_c1_g2_i1	0.640180924458237	1	0.934308763930875	0.0749988815125774	-1.03088062021555	-1.34327395963091	0.312393339415355	NA	NA	NA
TRINITY_DN10026_c0_g1_i1	0.655213018952297	0.833511281753645	0.263570321350763	1	1.20009245143492	0.52644443017595	0.673648021258974	NA	N-acetylglucosamine kinase, transcript variant X2	CIGSSA_094738
TRINITY_DN10026_c0_g2_i1	0.00763624331602891	0.164427428395374	7.4543514017204e-05	9.67666508696515e-07	-0.042984247574212	-0.19350942060933	0.150525173035118	F	N-acetylglucosamine kinase, transcript variant X2	CIGSSA_094738
TRINITY_DN100271_c0_g3_i1	0.973210258531745	0.518655410709588	2.7211303380575e-12	0.0719018880646877	-0.360041846881636	-0.465974259866521	0.105932412984884	NA	NA	NA
TRINITY_DN100279_c0_g1_i1	0.432987207552573	0.884407516362393	0.615735644754244	0.427740978911335	-2.28981038983603	-1.30080458174719	-0.989005808088844	NA	arf-GAP with dual PH domain-containing protein 1-like	NA
TRINITY_DN100279_c0_g1_i2	0.14038664762642	0.398840151708297	0.018519661473714	3.23666803823738e-08	-0.35327203953003	-0.031921193588661	-0.321350845941369	NA	arf-GAP with dual PH domain-containing protein 1-like	CIGSSA_061514
TRINITY_DN100286_c0_g1_i1	0.989222809405548	0.726716500243868	8.32172024588571e-05	0.376891176287306	-0.137464914504115	-0.22902689742138	0.0915619829172642	NA	teashirt homolog 2-like	CIGSSA_080913
TRINITY_DN100289_c1_g1_i1	1	0.894901816381085	0.327377513228882	0.531673826788162	0.719120436874481	-0.0149793291748875	0.734099766049368	NA	uncharacterized LOC106578096	CIGSSA_028143
TRINITY_DN100290_c0_g1_i1	1	0.708736804033389	0.96517339159974	1	0.400920267905647	0.637672664503551	-0.236752396597904	NA	arf-GAP with coiled-coil, ANK repeat and PH domain-containing protein 3-like	NA
TRINITY_DN100290_c0_g2_i1	0.689632858252772	0.866087109177169	0.500730270823257	1	0.287440679862821	0.481188777783129	-0.193748097920308	NA	NA	NA
TRINITY_DN100310_c0_g1_i2	1	0.683685248332731	0.00273513378296027	1	0.141140121318064	0.666028668169156	-0.524888546851091	NA	protein tyrosine phosphatase, receptor type, R	CIGSSA_039291
TRINITY_DN100312_c0_g1_i1	0.00614496464832658	1	0.00741465792996328	0.00893630896740649	-0.0759974983641127	-0.166932518230643	0.0909350198665307	O	NA	CIGSSA_122392
TRINITY_DN100317_c0_g1_i1	0.000677777655206423	1	0.651811541549603	0.000136752042063956	-0.252825848642984	-0.675755347565286	0.422929498922303	O	pleckstrin homology domain-containing family G member 1-like, transcript variant X1	CIGSSA_078764
TRINITY_DN100330_c0_g1_i1	1	0.894336498389319	0.250371515116541	0.121912655496214	-0.363196837442049	0.0414072691393055	-0.404604106581355	NA	EF-hand and coiled-coil domain-containing protein 1-like	CIGSSA_109130
TRINITY_DN100333_c0_g1_i1	1	0.877479792407034	0.305676982376433	0.371953508186068	0.607982769233278	0.153915195717455	0.454067573515823	NA	melanoregulin-like	CIGSSA_116971
TRINITY_DN100335_c0_g1_i1	1	0.889980850120398	0.0171447086555759	0.194572715154682	-0.08041865065008	-0.571235964288055	0.490817313637975	NA	NA	NA
TRINITY_DN100346_c0_g1_i1	1	0.864970463271221	0.187120204654302	0.375121533636073	0.664885725928025	-0.0400145640105095	0.704900289938534	NA	NA	NA
TRINITY_DN100347_c0_g1_i1	0.181624814408572	0.533901638922009	2.20231168408708e-08	3.09065247186408e-06	0.13007318125331	-0.0777859108099305	0.207859092063241	NA	NA	CIGSSA_122870
TRINITY_DN100347_c0_g2_i1	0.217379552259947	0.740200194943029	1.17580630488931e-09	0.000209492158194888	-0.0649476737030184	-0.249389134710474	0.184441461007455	NA	interleukin enhancer-binding factor 2 homolog	CIGSSA_122870
TRINITY_DN100354_c0_g1_i1	1	0.884766102196217	6.64736072666307e-05	0.361797349504627	0.587910466693422	0.503508854841242	0.0844016118521796	NA	calcium/calmodulin-dependent protein kinase II inhibitor 2-like	CIGSSA_018651
TRINITY_DN100355_c0_g1_i1	0.873528590485725	0.789888927881592	1.43443740132789e-07	0.411341448101341	-0.0266176262173508	-0.376691391967551	0.3500737657502	NA	probable glutamate receptor, transcript variant X3	CIGSSA_079461
TRINITY_DN100359_c0_g1_i1	0.509240934868108	0.759027431266833	0.0308336912226886	0.0510139755821094	0.163594346012364	-0.424437452872985	0.588031798885349	NA	NA	NA
TRINITY_DN100364_c0_g2_i1	1	0.892276838955245	0.222422360767365	0.0159356180969632	0.00100802110398398	0.171746486251156	-0.170738465147172	NA	NA	NA
TRINITY_DN100373_c0_g1_i3	1	0.854572193139096	0.950026780255287	0.746123582500476	1.43385537484606	0.750017825671582	0.683837549174477	NA	inositol 1,4,5-trisphosphate receptor-interacting protein-like 2	CIGSSA_032067
TRINITY_DN100375_c0_g1_i1	0.776660282476494	0.708426974503895	0.0101056090059685	0.0359926265317918	-0.187714326775166	0.490480865046834	-0.678195191822	NA	neurocan core protein-like	CIGSSA_018662
TRINITY_DN100391_c0_g1_i1	0.580942389378285	0.879562755766498	0.00639625783379343	0.0425277575581819	-0.0896529439225282	0.179839215791863	-0.269492159714391	NA	NA	CIGSSA_074463
TRINITY_DN100394_c0_g1_i1	1	0.881156380802358	0.219945595475164	0.400795103883327	0.100777658601673	0.275386756575596	-0.174609097973922	NA	protein YIF1B-like, transcript variant X1	CIGSSA_102754
TRINITY_DN100394_c1_g1_i1	0.974129967749085	0.877236007709695	0.0964894978485952	0.576560325931657	0.166913060068051	0.47628484276064	-0.309371782692589	NA	NA	NA
TRINITY_DN100395_c0_g2_i1	0.853436691978149	0.890080493586755	0.00280451660781967	0.00812642480490776	-0.333073017370043	0.570972030073022	-0.904045047443065	NA	gliomedin-like, transcript variant X1	CIGSSA_119000
TRINITY_DN100397_c0_g2_i1	1	0.884672506576345	0.30216001634264	0.474472784185556	-0.101327144816941	0.0496565555099366	-0.150983700326878	NA	NA	NA
TRINITY_DN1003_c0_g1_i1	1	0.867980856064675	0.240393085327341	0.520996959664509	-0.522924118959448	-0.817303002685567	0.294378883726119	NA	NA	NA
TRINITY_DN100409_c0_g1_i1	0.101429562600564	0.997579521644888	0.0691066626208133	0.395772212131393	0.844197150954223	1.37394577878265	-0.529748627828424	NA	uncharacterized LOC106608323, transcript variant X1	NA
TRINITY_DN100409_c1_g1_i1	0.522962689883148	0.892276838955245	0.00291602773951429	0.199525305167685	0.50844958176439	1.12952588364732	-0.621076301882931	NA	uncharacterized LOC106608323, transcript variant X1	NA
TRINITY_DN100411_c0_g1_i1	0.63603811456038	0.876568410620049	0.0202360365816443	2.32404435472391e-05	-0.493605379769071	0.0593834151199489	-0.55298879488902	NA	beta-1,4-galactosyltransferase 3-like, transcript variant X3	CIGSSA_011217
TRINITY_DN100411_c0_g2_i2	0.7784520794008	0.93897623337807	0.2649927653663	1.88314889904521e-05	0.94870438394523	0.0863639619335316	0.862340422011698	NA	beta-1,4-galactosyltransferase 3-like, transcript variant X3	CIGSSA_029375
TRINITY_DN100411_c0_g3_i2	0.938670319935995	0.889050384012619	2.89288606933227e-05	0.407256741433638	0.249993258541169	0.131788066835269	0.1182051917059	NA	NA	NA
TRINITY_DN100414_c0_g1_i1	0.8185806705474	0.663765843822126	0.0990676695710351	0.0317998536571741	-0.0214029841782391	0.33712681879379	-0.358529802972029	NA	serine/threonine-protein kinase ULK1-like, transcript variant X2	CIGSSA_058312
TRINITY_DN100419_c1_g1_i1	0.128831931668487	0.878904504025964	0.626752957762234	0.262277365170576	-1.12342694485729	-0.901627182306284	-0.221799762551005	NA	NA	NA
TRINITY_DN100421_c0_g1_i1	1	2.43205097779665e-07	0.654466780148461	0.633058033353271	1.37781650840005	3.28776068908069	-1.90994418068064	D	protein FAM111A-like	NA
TRINITY_DN100424_c0_g1_i1	0.230778987026958	0.0253226854101488	0.520387629259304	0.0198681191726067	-2.46865262812004	1.04017321861317	-3.50882584673321	NA	CTTNBP2 N-terminal like, transcript variant X3	CIGSSA_068525
TRINITY_DN100424_c0_g1_i2	0.43014896060288	0.727800478478903	0.483479234135621	0.0174578201831392	0.419546633107799	-1.32410875139812	1.74365538450592	NA	CTTNBP2 N-terminal like, transcript variant X3	CIGSSA_068525
TRINITY_DN100426_c0_g1_i1	0.998127599056182	0.874979240886488	0.384925884720268	0.0827714458513442	-0.716084100296723	-0.693624165479503	-0.0224599348172191	NA	NA	CIGSSA_115294
TRINITY_DN100426_c0_g6_i1	0.595675571133533	0.867391005538432	0.0195246670726243	0.335227780896803	0.0107695556259872	0.077143520361277	-0.0663739647352898	NA	NA	NA
TRINITY_DN100426_c0_g8_i1	0.855172887292683	0.879272128804501	0.00426811204063905	0.0099271974209334	-0.313899036947039	-0.225454386036864	-0.0884446509101752	NA	NA	CIGSSA_115294
TRINITY_DN100431_c0_g1_i1	1	0.900336267905899	0.00479444879753816	0.397970972561328	0.0179355502918829	-0.326151678882362	0.344087229174244	NA	retinol dehydrogenase 12-like, transcript variant X2	CIGSSA_043175
TRINITY_DN100433_c0_g2_i1	0.295085424568987	0.87700915024884	0.248198767836144	0.470502296528989	0.657932032555496	0.767610064655991	-0.109678032100495	NA	NA	NA
TRINITY_DN100434_c0_g1_i2	1	0.899105760135932	0.0459783349373419	0.512268223688201	0.366500709410201	-0.214740060978813	0.581240770389015	NA	NA	NA
TRINITY_DN100435_c0_g1_i1	0.871664247977096	1	0.408628645739188	0.951232521142169	-0.0298537436867801	1.23304355008612	-1.2628972937729	NA	NA	CIGSSA_051731
TRINITY_DN100435_c0_g2_i1	0.679984014338743	0.620426281683502	0.000199968919044187	0.00540299779319315	-0.18515906766577	0.0437420724039869	-0.228901140069757	NA	NA	CIGSSA_051731
TRINITY_DN100446_c0_g1_i2	0.982523601158383	0.863762507910611	0.193051497444476	0.405754696417084	0.17340820463637	0.405503636111554	-0.232095431475184	NA	protein phosphatase 6, regulatory subunit 2, transcript variant X4	CIGSSA_052698
TRINITY_DN100446_c1_g1_i1	1	0.872475828150854	0.13163897129677	0.0147776323473651	0.446022686086564	0.464052163032261	-0.0180294769456964	NA	serine/threonine-protein phosphatase 6 regulatory subunit 2-like, transcript variant X1	CIGSSA_085164
TRINITY_DN100457_c0_g3_i1	1	0.854658226595482	0.225654828387338	0.724508738061012	-0.954378722081515	-0.0218141614113144	-0.932564560670201	NA	NA	CIGSSA_089905
TRINITY_DN100458_c0_g1_i1	0.0108522285244628	0.232290528927694	3.44399423004796e-10	3.76464256461762e-07	0.019594596422163	-0.13980523048105	0.159399826903213	NA	transcription factor Sox-3	CIGSSA_045410
TRINITY_DN100468_c0_g1_i1	0.67859139830222	0.962572718254182	0.0465594908965184	0.000741383295955636	0.422639304821892	-0.319203632715056	0.741842937536949	NA	pirin-like, transcript variant X3	CIGSSA_037748
TRINITY_DN100468_c0_g1_i2	1	0.874986803119694	0.0391040258566502	0.873095967611423	0.0330021937552993	1.01884449037888	-0.98584229662358	NA	pirin-like, transcript variant X3	CIGSSA_037748
TRINITY_DN100473_c0_g1_i1	1	0.884183857275854	0.0141834310111498	0.346253001739849	0.0312272103844119	-0.0369604376462645	0.0681876480306764	NA	NA	NA
TRINITY_DN100481_c0_g1_i1	0.0771396555753561	0.850863586111615	0.339636188291311	0.119880417801586	-0.132522274861469	-0.995170708016847	0.862648433155377	NA	NA	NA
TRINITY_DN100485_c0_g1_i1	0.989557464356201	0.885777245214442	0.493052020495563	0.400434209713977	0.101579361005888	-0.337971627531918	0.439550988537806	NA	NA	CIGSSA_051913
TRINITY_DN10048_c0_g1_i1	1	0.26560349679556	0.326050470027743	0.0010781275151494	1.43514042370113	0.373327436852767	1.06181298684836	NA	chromosome ssa14 open reading frame, human C5orf22	CIGSSA_074430
TRINITY_DN10048_c0_g1_i1	1	0.26560349679556	0.326050470027743	0.0010781275151494	1.43514042370113	0.373327436852767	1.06181298684836	NA	chromosome ssa14 open reading frame, human C5orf22	CIGSSA_074430
TRINITY_DN10048_c0_g2_i1	0.00189350025350613	0.682177528659372	1.24278881925012e-05	1.50937623307057e-06	0.101485339075769	-0.221825517871984	0.323310856947753	K	chromosome ssa14 open reading frame, human C5orf22	CIGSSA_074430
TRINITY_DN100504_c1_g3_i1	0.974450438115414	0.760990293569669	0.495200181396728	0.451906288291291	0.0933384824104679	-1.05935611245283	1.15269459486329	NA	SH3 domain-binding glutamic acid-rich-like protein 3	CIGSSA_096954
TRINITY_DN100505_c0_g1_i1	0.926212433891383	0.859435141989228	0.0216722843634898	0.0770303448067824	0.0609109187121663	-0.348327425277168	0.409238343989335	NA	rho GTPase-activating protein 26-like	CIGSSA_023410
TRINITY_DN100507_c0_g1_i1	1	0.88925157218942	0.234590822460993	0.0100608407538494	1.00002790980966	0.128844184009568	0.871183725800096	NA	NA	NA
TRINITY_DN100508_c0_g1_i1	0.633976985530966	0.88488107210989	0.225275455345214	0.306141266102684	-0.144973586698946	-0.292988222247642	0.148014635548695	NA	NA	NA
TRINITY_DN100508_c0_g2_i1	0.556725040895045	0.832143057715762	0.43969814133773	0.325579906463832	-1.03326421772944	-1.85475793832605	0.821493720596616	NA	NA	NA
TRINITY_DN100512_c0_g1_i1	1	0.898467070975394	0.0104026036992136	0.426639253205345	0.0165440482835436	-0.0424042215417542	0.0589482698252979	NA	NA	CIGSSA_093934
TRINITY_DN100520_c2_g1_i1	0.90533173434769	0.840507374135437	0.0112811380549259	0.000192877537503331	0.0218245111213073	0.15207333136571	-0.130248820244403	NA	NA	CIGSSA_125263
TRINITY_DN100520_c3_g1_i1	0.987449322210747	0.886670480088042	0.0615257907845516	0.568226461452063	-0.607473479572883	-0.908759446724433	0.30128596715155	NA	extracellular serine/threonine protein kinase FAM20C-like	CIGSSA_125162
TRINITY_DN100525_c0_g4_i1	0.542123310790293	0.889980850120398	0.0058466547192506	0.307556028125429	1.22740135101825	-0.981809354832349	2.2092107058506	NA	NA	CIGSSA_098164
TRINITY_DN100527_c0_g1_i1	1	0.869489535659427	0.0898891804218636	0.143079736053928	0.0618422819449114	0.20812160437523	-0.146279322430319	NA	NA	CIGSSA_005586
TRINITY_DN100531_c0_g1_i1	1	0.900184292115918	0.105699094941474	0.570818959508156	-0.244953596265344	-0.00574780366971017	-0.239205792595634	NA	NA	CIGSSA_126411
TRINITY_DN100542_c0_g1_i1	1	0.772202587368443	0.0194725351449794	0.00531740331265915	-0.361557679990924	0.0121773513508431	-0.373735031341767	NA	NA	CIGSSA_067305
TRINITY_DN100548_c0_g1_i1	0.811104313319494	0.885571758811898	0.00795755675228922	0.108068745515001	-0.0428535380220957	-0.174538589802214	0.131685051780118	NA	NA	NA
TRINITY_DN100548_c1_g1_i1	0.924660379040051	0.876509219816229	0.0268355260312197	0.10291114387228	0.322714752528169	0.239499144798062	0.0832156077301067	NA	NA	NA
TRINITY_DN100566_c0_g1_i2	0.897489764247505	0.893816370344413	0.333503141057088	0.0973858029473554	-0.0184072444629512	0.0446809870613398	-0.063088231524291	NA	NA	NA
TRINITY_DN100582_c0_g1_i1	1	0.869680501487928	0.231884594519512	0.230343955454379	0.140877665543722	0.346271437857528	-0.205393772313806	NA	major facilitator superfamily domain-containing protein 9-like	CIGSSA_105924
TRINITY_DN100584_c0_g1_i1	1	0.910101503830617	0.00364036159515119	0.00871249608429991	-0.328658842654591	-1.04407662944559	0.715417786790997	NA	EPH receptor A5, transcript variant X1	NA
TRINITY_DN100590_c0_g1_i1	1	0.893934359647845	0.174067945098917	0.505669636489428	-0.211882500775656	0.250187257415131	-0.462069758190787	NA	NA	NA
TRINITY_DN100592_c0_g1_i1	0.649932412889598	0.879562755766498	0.0537975323242225	0.0246470438353801	0.0740468762326274	0.0748813145682121	-0.000834438335584697	NA	non-canonical poly(A) RNA polymerase PAPD7-like, transcript variant X1	CIGSSA_122304
TRINITY_DN100595_c0_g1_i1	0.851366608910415	0.790241349963485	0.114755969278352	0.0013143251449848	0.129791882403599	0.603307045872419	-0.47351516346882	NA	NA	CIGSSA_127183
TRINITY_DN100596_c0_g1_i1	1	0.799422186353973	0.0107725177986398	0.812745910829862	-0.810961707371835	-0.809403500023585	-0.00155820734824961	NA	skin secretory protein xP2-like, transcript variant X1	CIGSSA_067893
TRINITY_DN100596_c0_g2_i1	0.877662848868083	0.878577780147379	0.0128131375014736	0.0141763648709349	0.0619945922554274	-0.29184023215133	0.353834824406757	NA	skin secretory protein xP2-like, transcript variant X1	CIGSSA_067893
TRINITY_DN1005_c0_g1_i1	0.962903288554467	0.598942083891773	0.185297902196383	0.421216323328725	0.431266837600293	0.763635644568982	-0.332368806968689	NA	serine/threonine-protein kinase/endoribonuclease IRE1-like, transcript variant X1	CIGSSA_032312
TRINITY_DN100614_c0_g1_i1	5.93390143985845e-06	1	2.18639138006945e-06	1.98975214568792e-05	-0.0449483523892953	-0.178686817181805	0.13373846479251	L	serine/threonine-protein kinase PAK 3, transcript variant X2	CIGSSA_058543
TRINITY_DN100614_c0_g2_i1	0.387133755401866	1	0.00870105218156885	0.0459410039111996	-0.113811315905162	-0.456708197802522	0.34289688189736	NA	serine/threonine-protein kinase PAK 3, transcript variant X2	CIGSSA_058543
TRINITY_DN100618_c0_g1_i1	0.832967452710365	0.82408729998156	0.00264812997187235	0.000679946646565048	0.0827484084547707	-0.0687022114475344	0.151450619902305	NA	NA	CIGSSA_003286
TRINITY_DN100618_c0_g1_i2	1	0.887238360513286	0.183763718674473	0.45529390254278	-0.368950690107363	-0.250918808291745	-0.118031881815618	NA	NA	CIGSSA_003286
TRINITY_DN100620_c0_g1_i1	0.727242507562945	0.842103036073738	0.00589124691506742	0.0273100005096178	0.281208112126912	0.255450311593996	0.0257578005329159	NA	leucine rich repeat containing 61, transcript variant X1	CIGSSA_112118
TRINITY_DN100624_c0_g1_i1	0.484840679119435	0.853627792003037	0.270702364530203	0.00183218620750999	-0.582899246375438	-0.197661709486359	-0.38523753688908	NA	NA	NA
TRINITY_DN100633_c0_g1_i1	0.727217307320495	0.48484153620356	3.1670293102734e-06	0.2046298153719	-1.03646046056028	-0.637750025775137	-0.398710434785147	NA	ribonuclease-like 3	NA
TRINITY_DN100633_c1_g1_i2	1	0.0741507841209679	0.628750634167942	0.787378639434133	-2.33812094149875	-0.173840937466261	-2.16428000403249	NA	ribonuclease-like 3	CIGSSA_027429
TRINITY_DN100634_c0_g1_i1	0.868890340975421	0.534412390191008	0.00836562878057847	0.0107224148921847	-0.385732052820725	0.279078428933822	-0.664810481754547	NA	NA	NA
TRINITY_DN100636_c0_g1_i1	1	0.722639399338154	0.20013896143399	0.293927243123747	-0.0111522468505645	0.473390588993168	-0.484542835843733	NA	NA	NA
TRINITY_DN100640_c0_g2_i1	0.506126179599952	0.872361233530911	0.62495370248447	0.404093956252795	0.389813244530394	-0.100818432418692	0.490631676949086	NA	NA	NA
TRINITY_DN100645_c0_g1_i1	0.635333274927836	0.866948825150268	0.0119332496232305	2.37108731189668e-08	-0.267591443232436	0.0163356911520225	-0.283927134384458	NA	NA	NA
TRINITY_DN100645_c1_g1_i1	1	0.887965838066	0.27610402182802	0.0937903697015869	-0.0124756071846065	0.462357066579733	-0.47483267376434	NA	NA	CIGSSA_006521
TRINITY_DN100647_c0_g1_i1	0.228180781519668	0.421575748482038	1.89057091235559e-06	4.14509344906044e-05	0.258455530537211	-0.0992506534276753	0.357706183964887	NA	NA	NA
TRINITY_DN100655_c0_g1_i1	0.35887364298069	0.866475877384789	0.00922715198861684	0.00711458542754773	-0.251799806567924	-0.303916079437373	0.0521162728694489	NA	NA	CIGSSA_022602
TRINITY_DN100655_c0_g2_i1	0.0210043589361596	1	0.079834685056014	0.00283527339909484	-0.260153607971071	-0.188060954942455	-0.0720926530286159	NA	NA	NA
TRINITY_DN100660_c0_g1_i1	0.98787017973768	0.753106919516724	0.480312488688189	0.00944199017105467	1.14396511198841	0.247375204826705	0.896589907161709	NA	uncharacterized LOC106569078, transcript variant X7	CIGSSA_005332
TRINITY_DN100661_c0_g2_i1	0.992955532174644	0.776781468265241	0.699896171513279	0.633762889317713	1.06083319554213	-0.0306934568827306	1.09152665242486	NA	NA	NA
TRINITY_DN100684_c0_g1_i1	0.938205990106136	0.888302009725115	0.0132591137412591	0.144876352637714	0.23068862599338	0.095724190366249	0.134964435627131	NA	NA	CIGSSA_084205
TRINITY_DN10068_c0_g1_i1	1	0.749864676145549	0.134390198537344	0.333343995809988	0.0607964607638905	-0.456579104855587	0.517375565619478	NA	NA	NA
TRINITY_DN10068_c0_g2_i1	0.600232479710919	0.881338269587153	0.0637632701292379	0.0609952955128029	0.226874455347464	0.0934277268808047	0.133446728466659	NA	NA	NA
TRINITY_DN100697_c0_g2_i1	1	0.881768223048904	0.509338233720026	1	-0.259122256572957	-0.286899864019813	0.027777607446856	NA	NA	CIGSSA_016075
TRINITY_DN100704_c0_g1_i1	1	0.894039244634026	0.0684724522350284	0.312858907375696	0.535437549799253	-0.152642742017167	0.68808029181642	NA	protein FAM57B-like, transcript variant X3	CIGSSA_112189
TRINITY_DN100720_c0_g1_i1	0.510319730876253	0.80325994539215	0.000748888435603466	7.64604486437096e-05	-0.000948088362080354	-0.14450277820967	0.14355468984759	NA	NA	CIGSSA_037644
TRINITY_DN100742_c0_g1_i1	1	0.882167795150088	0.0445452566105338	0.471612451378206	0.51355322842949	0.680406152713565	-0.166852924284075	NA	mitochondrial coenzyme A transporter SLC25A42-like	CIGSSA_083956
TRINITY_DN100745_c0_g1_i1	0.736027299122013	0.885777245214442	0.0295610457287616	0.0980662212131399	-0.0110337480990716	-0.0794616328132991	0.0684278847142276	NA	F-box only protein 46-like, transcript variant X3	CIGSSA_044026
TRINITY_DN100749_c0_g1_i1	1	0.868829398790599	0.0895649680199061	0.157471317622063	-0.450500615649993	-0.372018331221229	-0.0784822844287639	NA	NA	CIGSSA_073156
TRINITY_DN100752_c0_g2_i1	0.67509428428467	0.896814650870838	0.257126945820509	0.287273411834763	-0.317079441896501	-0.136559052554543	-0.180520389341958	NA	actin, aortic smooth muscle	CIGSSA_098400
TRINITY_DN100761_c0_g1_i1	1	0.870644207169916	0.000124585453506159	0.239533466073905	0.0325419312606999	-0.337720337983776	0.370262269244476	NA	NA	NA
TRINITY_DN100771_c1_g1_i1	0.458356411572057	0.648091931619775	0.00376013960034927	0.00816285193879369	-0.0217454260810204	-0.36575979201205	0.34401436593103	NA	NA	NA
TRINITY_DN100782_c0_g1_i1	1	0.885559243056145	0.00106121791625426	0.536089729094584	0.17121573945789	0.0139181121668807	0.157297627291009	NA	NA	CIGSSA_003468
TRINITY_DN100782_c1_g1_i1	0.941984311130387	0.879936692282671	3.15642834072296e-06	0.159988884194983	0.33354353802894	-0.12033523398673	0.453878772015671	NA	NA	CIGSSA_003468
TRINITY_DN100783_c1_g1_i1	0.621224493841509	0.886889134921679	0.433152518545541	0.584545419981111	0.116154574532728	-0.157300647759862	0.273455222292589	NA	NA	NA
TRINITY_DN100783_c1_g2_i1	0.834083848533463	0.275925187951374	0.053988305052845	0.147934421309312	-1.25860296393676	-1.65947498051033	0.400872016573574	NA	NA	NA
TRINITY_DN100788_c0_g1_i2	1	0.849741654965492	0.205139703620741	0.217505671323867	-0.0372949592623566	0.0144966695755431	-0.0517916288378997	NA	cytospin-A-like, transcript variant X1	CIGSSA_003927
TRINITY_DN100795_c0_g1_i1	0.969545225265962	0.919067562960233	0.28267756973993	0.287679905734798	-0.25715566771945	0.0301315689887663	-0.287287236708216	NA	class E basic helix-loop-helix protein 40-like	CIGSSA_064124
TRINITY_DN100805_c0_g1_i1	1	0.871135457028288	0.494148135014846	0.402843505004185	-0.193558269902011	-0.19498771933043	0.00142944942841899	NA	uncharacterized LOC106588088, transcript variant X1	NA
TRINITY_DN100805_c0_g2_i1	0.193949067159207	0.875129595229713	0.0178379720589377	0.00513489955772278	-0.19842061280966	-0.339129574720277	0.140708961910617	NA	uncharacterized LOC106588088, transcript variant X1	NA
TRINITY_DN100806_c0_g1_i1	0.242908002337017	0.879562755766498	0.000220698704034978	0.00075246104209455	-0.0561816987311982	-0.652597020984302	0.596415322253104	NA	leucine-rich repeat and immunoglobulin-like domain-containing nogo receptor-interacting protein 1, transcript variant X2	CIGSSA_052388
TRINITY_DN100815_c0_g1_i1	0.925954345372737	0.626720846384079	0.152074244435174	0.159937660108668	-1.15713651456017	-1.06817714745098	-0.0889593671091891	NA	NA	CIGSSA_106565
TRINITY_DN100818_c0_g1_i1	0.53655074766817	0.867391005538432	6.69200549337462e-08	0.316024309703614	0.128719909459849	-0.504592598672184	0.633312508132033	NA	NA	CIGSSA_004093
TRINITY_DN100825_c0_g1_i1	1	0.765533670489121	0.0400582594845678	0.376525798525152	0.0196950319188983	0.541812961608735	-0.522117929689837	NA	RNA polymerase II elongation factor ELL2-like, transcript variant X3	CIGSSA_109837
TRINITY_DN100826_c0_g1_i1	1	0.867483261020964	7.81283658887413e-08	0.275391778430555	-0.0873960016890056	0.023898329773769	-0.111294331462775	NA	cyclin-dependent kinase 5 activator 1-like	CIGSSA_116431
TRINITY_DN100829_c0_g1_i1	0.231887627330909	0.674656618883134	0.000641005274796863	0.0108630181026911	0.280955592695943	0.354839576953096	-0.0738839842571528	NA	insulin-like growth factor 1 receptor, transcript variant X1	CIGSSA_074724
TRINITY_DN100831_c0_g2_i1	0.0652164757032481	0.822879099405972	0.00769075384189619	0.00252141459955563	-0.0361512154224193	-0.25032730295508	0.21417608753266	NA	NA	CIGSSA_064047
TRINITY_DN100831_c0_g3_i1	0.861310163874741	0.8739251167129	8.29944699506212e-10	1	1.22510904258652	1.13830023309099	0.0868088094955249	NA	NA	CIGSSA_064047
TRINITY_DN100832_c0_g1_i1	0.819309912012235	0.856463607190172	0.00782688702457357	0.0796594418263995	0.209624498810978	-0.279137792005557	0.488762290816535	NA	NA	CIGSSA_044606
TRINITY_DN100850_c0_g1_i1	0.925894974591668	0.889877386967532	0.0367259440242897	0.193007249495351	-0.526237082860833	-0.474619278874564	-0.0516178039862699	NA	NA	NA
TRINITY_DN100852_c0_g2_i1	1	0.881156380802358	0.0732579527497889	0.0614682006318515	0.203905582673099	0.23397419245166	-0.0300686097785613	NA	NA	CIGSSA_023339
TRINITY_DN100853_c0_g1_i1	0.792285623410453	0.178210863780547	0.690130173453515	0.564039759277275	-0.966440445713857	-1.88852778649144	0.922087340777588	NA	NA	NA
TRINITY_DN100865_c0_g1_i1	0.985561611183013	0.846860362583777	0.000115634277059678	0.217809750883841	-0.215432964605652	0.489960152672374	-0.705393117278026	NA	rho GTPase-activating protein 18-like, transcript variant X1	CIGSSA_080099
TRINITY_DN100866_c0_g1_i1	0.161846297981946	0.92485715132954	0.452266859600006	0.021296455298946	-1.5520450051448	-1.02300981236285	-0.529035192781945	NA	NA	CIGSSA_127346
TRINITY_DN100866_c0_g2_i1	0.502489754248136	0.32433112232179	0.742768302318143	0.00763975880885126	-0.512803868503072	2.86165826445297	-3.37446213295605	NA	NA	CIGSSA_127346
TRINITY_DN100877_c0_g1_i1	1	0.881542300961184	0.0729179975538536	0.199926268646996	0.118446268695261	0.175392872574252	-0.0569466038789916	NA	NA	NA
TRINITY_DN100886_c0_g1_i1	0.518516289767608	0.702594523026848	0.0252492087878396	0.0352576579306873	-0.255343310284821	0.24899776899639	-0.504341079281211	NA	NA	NA
TRINITY_DN100888_c0_g2_i1	1	0.895340567470202	0.358118431856536	0.134269349454563	0.503791260549712	-0.117048896113744	0.620840156663456	NA	neutrophil cytosol factor 2-like, transcript variant X2	CIGSSA_112867
TRINITY_DN100888_c0_g3_i1	0.999633923669257	0.90630258708049	0.283054586790595	0.158486709721869	0.951623840439774	0.139982884247932	0.811640956191842	NA	neutrophil cytosol factor 2-like, transcript variant X2	CIGSSA_120625
TRINITY_DN100889_c0_g1_i1	1	0.880439296234819	0.307155044496792	0.468959838574828	0.267172223911777	-0.151244225292991	0.418416449204768	NA	trimethyllysine dioxygenase, mitochondrial-like, transcript variant X2	CIGSSA_024367
TRINITY_DN100897_c0_g1_i1	0.835409846217894	0.0343020591083493	0.257478011111371	0.589215731614802	-0.308956343715022	0.110164658783378	-0.4191210024984	NA	zinc finger protein 664-like, transcript variant X1	CIGSSA_042661
TRINITY_DN100902_c0_g1_i1	0.970696392944035	0.887626034977528	0.189459927438449	0.113664570158428	0.0866358696244486	-0.254246563271113	0.340882432895562	NA	protein kinase C, epsilon	CIGSSA_003134
TRINITY_DN100906_c0_g1_i1	0.641123867099891	0.891055761509291	0.0047582612962954	0.0701361567740436	-0.0818327021325887	-0.115066633229105	0.0332339310965167	NA	crystallin, zeta (quinone reductase)	CIGSSA_018162
TRINITY_DN100913_c1_g1_i1	1	0.854572193139096	0.00838158977533544	0.264046752513201	-0.0787149709604807	-0.206271265405535	0.127556294445054	NA	mitochondrial ribosome recycling factor	CIGSSA_069808
TRINITY_DN100917_c0_g1_i1	1.5322947011329e-05	0.602724631649892	2.66838549582316e-10	0.00789928427963415	1.18685871608371	-0.253390994640603	1.44024971072431	M	glial fibrillary acidic protein-like, transcript variant X2	CIGSSA_013071
TRINITY_DN100918_c0_g1_i1	0.00575014336332523	0.358586963505628	0.831176177464614	0.526047129833146	0.0240603315906848	-1.92509780345912	1.9491581350498	L	NA	CIGSSA_084944
TRINITY_DN100918_c0_g2_i1	1	0.0123262780598023	0.423092527371018	0.0898477568855377	-0.0409434598739971	0.850120562204138	-0.891064022078135	NA	NA	CIGSSA_084944
TRINITY_DN100922_c0_g1_i1	0.703124045311761	0.871204096085241	0.00288137120720365	0.00131782498184841	0.450136102853074	0.242116577808322	0.208019525044752	NA	NA	NA
TRINITY_DN100929_c0_g1_i1	1	0.692519696722212	0.100927276169399	0.291679481337189	0.701416050503251	0.0461652552732854	0.655250795229965	NA	NA	NA
TRINITY_DN100937_c0_g1_i2	0.560677153712284	0.790973635761411	1.03704959675968e-19	0.028635538868515	0.464650748549658	0.481915580397422	-0.0172648318477644	NA	NA	CIGSSA_046070
TRINITY_DN100938_c0_g1_i1	0.742291076770497	0.922692072786185	7.00912834456672e-06	0.230865982030122	-1.06227941572983	-0.858135894104692	-0.204143521625137	NA	NA	NA
TRINITY_DN100942_c0_g1_i1	6.8884536396523e-06	0.862638752074702	5.32375820590645e-14	0.00282622792635704	0.0574187345871067	-0.177564144160139	0.234982878747246	M	stathmin-2-like, transcript variant X2	CIGSSA_123089
TRINITY_DN100944_c1_g1_i1	0.617921298037587	0.93022222390555	0.172353327156834	0.373139719438134	-0.577007645940509	-0.494638323703244	-0.0823693222372657	NA	NA	CIGSSA_094702
TRINITY_DN100944_c2_g1_i1	1	0.866588255342019	0.0560503629794007	0.0281041549919083	0.491519968962401	0.305552779713214	0.185967189249187	NA	NA	CIGSSA_094702
TRINITY_DN100952_c0_g1_i1	1	0.969775096105495	0.0738946951108155	0.191410410803008	0.393478771687404	-0.072118255384275	0.465597027071679	NA	NA	NA
TRINITY_DN100952_c0_g1_i2	1	0.20081959715253	0.317305922879874	0.656310317640325	-1.76694487390753	1.11688395112826	-2.88382882503578	NA	NA	NA
TRINITY_DN100956_c0_g1_i1	1	0.882379817111449	0.155765801503933	0.503925157634705	0.0901144776583665	0.0769270124513897	0.0131874652069769	NA	Chloride channel CLIC-like protein 1	CIGSSA_069566
TRINITY_DN100957_c0_g1_i1	0.87961834012927	0.914934148262053	0.000866198425760312	0.000840475028811677	0.345240761159795	-0.339019130943341	0.684259892103136	NA	NA	NA
TRINITY_DN100965_c0_g1_i1	0.748730849311394	0.899722752561795	0.15051614643717	0.0437258271616648	-0.864836728661297	-0.441044587775937	-0.42379214088536	NA	NA	NA
TRINITY_DN100967_c0_g1_i1	1	0.91851633221487	0.000999109569386453	1	0.284170741129463	-0.3874728297643	0.671643570893762	NA	phosphatidylinositol 4,5-bisphosphate 3-kinase catalytic subunit gamma isoform-like	CIGSSA_079058
TRINITY_DN10096_c0_g1_i1	0.488605570919037	0.709002283856091	0.0050149827625437	0.00377761077991655	-0.0246031591911059	0.107711655998993	-0.132314815190099	NA	NA	NA
TRINITY_DN10096_c0_g1_i2	1	0.633812336220887	0.122573615490135	0.402576734031173	0.400678991636785	0.976684850963175	-0.57600585932639	NA	NA	CIGSSA_051548
TRINITY_DN100985_c1_g1_i1	0.675824886414857	0.900621493679401	1.16992278705039e-15	0.032610899351715	-0.146129256750748	-0.736368786766632	0.590239530015885	NA	NA	CIGSSA_074858
TRINITY_DN100987_c0_g1_i1	1	0.899421072792612	0.294603054062348	0.495419337429594	0.250836563256852	-0.165446337258655	0.416282900515507	NA	WD repeat-containing protein 20-like	CIGSSA_044047
TRINITY_DN100992_c0_g1_i1	0.000545328436244447	0.858206191256327	4.08311694788769e-05	1.18720949370516e-11	-0.112363600048605	-0.257936662988673	0.145573062940068	N	discoidin domain receptor tyrosine kinase 1, transcript variant X2	CIGSSA_115197
TRINITY_DN100992_c0_g1_i2	1	0.907253674936268	0.267746528080691	0.514523767905767	0.566012660625615	0.419970766442259	0.146041894183356	NA	discoidin domain receptor tyrosine kinase 1, transcript variant X2	CIGSSA_115197
TRINITY_DN101013_c0_g1_i1	0.00106725405583375	0.880685073810484	0.0962950023702281	0.00244656485215227	-0.89016060199506	-1.71032877936196	0.820168177366896	P	NA	NA
TRINITY_DN101014_c1_g1_i1	0.981247864121972	0.867483261020964	0.293818292976752	0.04787234358831	-0.562321689066305	-0.00522810601338186	-0.557093583052923	NA	AF4/FMR2 family member 1-like, transcript variant X2	CIGSSA_005775
TRINITY_DN101038_c0_g1_i1	1	0.911756950389706	0.0977382593936341	0.471748153518594	0.243070662713436	0.23415819219152	0.00891247052191647	NA	NA	NA
TRINITY_DN101056_c0_g1_i1	1	0.770808874614839	0.00645849488789685	0.0171825141228197	0.873682794479837	1.19135263049958	-0.317669836019744	NA	NA	NA
TRINITY_DN101056_c0_g2_i1	0.800708666391205	0.680412605465827	5.26759952252829e-12	0.207835243594799	0.865776588540955	0.357417684059829	0.508358904481126	NA	NA	NA
TRINITY_DN101062_c0_g1_i1	0.575104016449015	0.884438326831137	0.170766136423205	0.11944948720732	-1.4330448926116	-1.56475279080567	0.131707898194063	NA	tumor protein p53-inducible protein 11-like, transcript variant X1	CIGSSA_119595
TRINITY_DN101062_c0_g1_i2	0.830262440869294	0.865161666777582	1	0.0061307235298194	-0.0835630241423964	-0.778950069305511	0.695387045163115	NA	tumor protein p53-inducible protein 11-like, transcript variant X1	CIGSSA_119595
TRINITY_DN101063_c0_g1_i1	1	0.00273552566529255	1	0.350560083782526	0.0725954792549617	1.7100342101824	-1.63743873092744	D	NA	CIGSSA_023096
TRINITY_DN101080_c0_g1_i1	0.0929734815898558	1	1.03244870777559e-12	0.0905227908908713	0.177431875803291	-0.092599554242401	0.270031430045692	NA	uncharacterized LOC106611889	CIGSSA_045478
TRINITY_DN101090_c0_g1_i1	0.83490287364291	0.954841786672898	0.388555930970142	0.56424418887025	0.772526852009447	-0.238620663796956	1.0111475158064	NA	nudix (nucleoside diphosphate linked moiety X)-type motif 2, transcript variant X2	CIGSSA_109835
TRINITY_DN101090_c0_g1_i2	0.0890916196053173	0.884407516362393	0.00116231274303919	0.000920511037118827	0.123764170080979	-0.119358121474722	0.243122291555701	NA	nudix (nucleoside diphosphate linked moiety X)-type motif 2, transcript variant X2	CIGSSA_108881
TRINITY_DN101115_c1_g1_i1	1	0.867483261020964	0.656861018650027	1	1.19811078303681	0.0911640952353221	1.10694668780149	NA	mediator of RNA polymerase II transcription subunit 19-A	CIGSSA_029036
TRINITY_DN101115_c1_g2_i1	0.979943885801337	0.933337090213741	0.400382907569273	0.561095712142377	0.556359417777505	-0.0486042490636138	0.604963666841119	NA	mediator of RNA polymerase II transcription subunit 19-A	CIGSSA_029036
TRINITY_DN101115_c1_g3_i1	1	0.880911850042849	0.186268049783988	0.207937497704288	0.0549744494650822	0.0993719863116845	-0.0443975368466023	NA	mediator of RNA polymerase II transcription subunit 19-A	CIGSSA_029036
TRINITY_DN101115_c1_g4_i1	0.992160065005067	1	0.343883814077668	0.736726824188614	-1.22427108105841	0.0490668147867719	-1.27333789584518	NA	mediator of RNA polymerase II transcription subunit 19-A	CIGSSA_029036
TRINITY_DN101120_c0_g1_i1	0.6490399576556	0.838156323753015	6.61774433288125e-06	0.263409376549271	-0.166346505454778	0.165757392002263	-0.332103897457041	NA	NA	NA
TRINITY_DN101133_c0_g1_i1	1	0.845482855942228	0.256774598839526	0.345068544323862	0.436248751331326	-0.0972999478167134	0.533548699148039	NA	NA	NA
TRINITY_DN101134_c0_g1_i1	0.763521553537491	0.881542300961184	0.0047005650597515	0.00263308351656904	-0.0398526248885803	-0.0312922304075762	-0.00856039448100416	NA	NA	CIGSSA_097160
TRINITY_DN101140_c0_g1_i1	0.981809098621311	0.879562755766498	2.60552915267735e-09	0.272043820971265	-0.288298988785479	-0.238860815450457	-0.0494381733350215	NA	NA	CIGSSA_058574
TRINITY_DN101154_c0_g1_i1	0.898820738762228	0.876799690593498	0.428548001753778	0.541416744886469	0.349390205059158	0.163892586760537	0.185497618298621	NA	NA	CIGSSA_102794
TRINITY_DN101176_c1_g1_i1	1	0.816445662250447	0.0987005037131167	0.48516579722451	0.413735981624983	-0.217668311775911	0.631404293400893	NA	NA	CIGSSA_078675
TRINITY_DN101189_c0_g2_i1	0.866677973903119	0.88767998993705	0.191857284296665	0.241377595968552	-0.421061180896699	0.100586905197632	-0.521648086094331	NA	NA	CIGSSA_029452
TRINITY_DN101191_c2_g1_i1	0.531215729160056	0.864970463271221	1	0.280274388723316	1.40302950422739	0.420758521456655	0.982270982770734	NA	NA	CIGSSA_051514
TRINITY_DN101192_c0_g1_i1	0.989276042050898	0.892100261693489	0.00517401453668955	0.268688160641065	0.0814202812449208	0.173443826787976	-0.0920235455430556	NA	NA	NA
TRINITY_DN101194_c0_g1_i1	1	0.867483261020964	0.0315752155790671	0.306632866533371	0.32377738110003	0.473218943344469	-0.149441562244439	NA	ATP-binding cassette sub-family B member 6, mitochondrial-like	CIGSSA_088713
TRINITY_DN101197_c0_g1_i1	0.441736029343465	0.765297504311313	0.000455465857960886	1.61422605348068e-05	-0.136830027143477	-0.0164240193928348	-0.120406007750642	NA	proprotein convertase subtilisin/kexin type 7-like	CIGSSA_102817
TRINITY_DN101200_c0_g1_i1	0.000214963310632798	0.800379430114141	0.227806390010493	1.82693059519935e-08	-0.175150650500028	-0.310606723840389	0.135456073340361	P	holocarboxylase synthetase (biotin-(proprionyl-CoA-carboxylase (ATP-hydrolysing)) ligase), transcript variant X1	CIGSSA_069384
TRINITY_DN101200_c0_g2_i1	1	0.858360504821417	1	6.58578735774694e-05	-0.104688187299457	0.474532951751928	-0.579221139051385	NA	holocarboxylase synthetase (biotin-(proprionyl-CoA-carboxylase (ATP-hydrolysing)) ligase), transcript variant X1	CIGSSA_069384
TRINITY_DN101205_c0_g1_i1	1	0.879562755766498	0.308128156121536	0.209343721193366	-0.344682155026381	-0.242669942630691	-0.10201221239569	NA	oocyte zinc finger protein XlCOF6-like, transcript variant X2	CIGSSA_093383
TRINITY_DN101220_c0_g1_i1	0.0880199497895166	0.890259023584943	0.0375624067598815	0.0099946659258119	0.0170397147857636	-0.139237967159686	0.15627768194545	NA	Bardet-Biedl syndrome 12 protein-like	CIGSSA_027546
TRINITY_DN101232_c0_g1_i1	0.853708023791776	0.889980850120398	0.142348771313818	0.0374988675756113	-0.406322094598535	0.220445496801323	-0.626767591399858	NA	NA	CIGSSA_075641
TRINITY_DN101241_c0_g1_i2	0.956536816809754	0.867483261020964	0.0519248571744055	0.474740582649782	-0.143349616989365	-0.373828641980962	0.230479024991597	NA	NA	NA
TRINITY_DN101242_c0_g1_i1	0.0345493509381962	0.698455731281942	0.000114098601522456	1.40797839878122e-05	0.0644271433771511	0.0195864229875257	0.0448407203896254	NA	AP-1 complex-associated regulatory protein-like	CIGSSA_027540
TRINITY_DN101248_c0_g1_i1	0.343014041894905	0.882525711615624	0.00017699869362595	0.000910044727255834	0.388886718618813	-0.281347524555883	0.670234243174696	NA	NA	NA
TRINITY_DN101252_c0_g1_i1	0.942449507378151	0.858047462745002	0.201941604674296	0.306931778455266	-0.384383603023869	0.104627285955819	-0.489010888979688	NA	transforming growth factor, beta receptor associated protein 1, transcript variant X5	CIGSSA_109756
TRINITY_DN101260_c0_g1_i1	0.651561546429349	0.866147585263634	0.000957475416736414	0.00719465813615361	0.118643802458202	0.0994380924640355	0.0192057099941663	NA	SET and MYND domain containing 3	CIGSSA_044699
TRINITY_DN101261_c0_g1_i1	0.0200852805602402	0.862093045816895	5.80416959982158e-07	0.000285531174874662	-0.122340231929582	-0.180603683871008	0.0582634519414255	NA	chromosome ssa25 open reading frame, human C2orf49	CIGSSA_117590
TRINITY_DN101263_c0_g1_i1	0.983567648656005	0.913344649738541	7.37386039069814e-05	0.0083265086734313	0.0968628230059568	0.0885855219654344	0.00827730104052232	NA	NA	NA
TRINITY_DN101265_c0_g1_i1	1	0.884407516362393	0.035172384209318	0.0366777045028547	0.0149035332327241	0.124331479739495	-0.109427946506771	NA	uncharacterized LOC106566266	CIGSSA_064421
TRINITY_DN101274_c0_g1_i1	1	0.884407516362393	0.398013353139922	0.434350440396875	-0.012556826922452	0.247380183043531	-0.259937009965983	NA	NA	CIGSSA_094724
TRINITY_DN101285_c0_g1_i1	1	0.845896073724303	0.138415090324117	0.367418334111738	0.725303935810858	0.400668150691976	0.324635785118883	NA	trichohyalin-like	CIGSSA_114881
TRINITY_DN101296_c1_g2_i1	1	0.902011246301413	0.080953812220074	0.406975717342093	-0.000548513150029576	0.223746829959218	-0.224295343109248	NA	NA	CIGSSA_073121
TRINITY_DN101296_c3_g1_i1	1	0.875715369061679	0.110264087673936	0.35757191029479	0.472383386334534	-0.0523955713854553	0.524778957719989	NA	semaphorin-4F-like	CIGSSA_070837
TRINITY_DN101296_c3_g3_i1	1	0.855827039889589	0.148555463579366	0.32273023019765	0.0463393417733418	0.00255358803677488	0.0437857537365669	NA	semaphorin-4F-like	CIGSSA_074585
TRINITY_DN101298_c0_g1_i1	0.993727987882363	0.899987613322237	0.184543948419515	0.174420458217046	-0.116764266583068	0.0429165641346527	-0.159680830717721	NA	NA	CIGSSA_084944
TRINITY_DN10131_c0_g1_i1	1	0.852676403505985	0.190669505843181	0.579696826257584	-0.534573098547493	-0.039229784163401	-0.495343314384092	NA	NA	NA
TRINITY_DN101320_c0_g1_i1	0.0880539225970723	0.8739251167129	8.05259092416462e-10	4.27594962499488e-05	-0.0996040206505794	-0.00996994436824206	-0.0896340762823373	NA	shugoshin-like 1, transcript variant X2	CIGSSA_123133
TRINITY_DN101326_c0_g1_i1	0.582134490163156	0.748345499057014	0.0547606880834909	0.287990361132358	0.0596497607007116	-0.443991008444039	0.503640769144751	NA	NA	CIGSSA_089318
TRINITY_DN101326_c0_g2_i1	0.441728647774473	1	0.0265366202643131	1	1.20576441777046	-0.175686231389506	1.38145064915997	NA	NA	CIGSSA_089318
TRINITY_DN101330_c0_g2_i1	0.215632836814068	0.012584837325847	0.0291998290931384	1	-0.896606611982777	-2.45988631094943	1.56327969896665	NA	reticulon 2	CIGSSA_045867
TRINITY_DN101330_c0_g3_i1	0.0070821590620343	0.790241349963485	2.20804360026713e-12	0.220884406971519	0.225152245779247	0.588242929717438	-0.363090683938192	M	reticulon 2	CIGSSA_045867
TRINITY_DN101338_c1_g1_i1	0.736153440941622	0.741377281866927	0.763045624799323	0.12865118609073	0.421936877998747	1.50002374304753	-1.07808686504878	NA	protein prune homolog 2-like, transcript variant X3	CIGSSA_068100
TRINITY_DN101338_c1_g3_i1	0.695671026551767	0.988365822203121	0.56425619160121	0.84622471001498	-0.0469201756061926	0.40670012505837	-0.453620300664563	NA	protein prune homolog 2-like, transcript variant X3	CIGSSA_068100
TRINITY_DN101338_c1_g4_i1	0.600020739335945	0.901250168214645	0.349803816912127	0.422711601003689	-1.5701101017332	-1.24410810827038	-0.326001993462822	NA	protein prune homolog 2-like, transcript variant X3	CIGSSA_068100
TRINITY_DN101344_c0_g1_i1	0.00927058139389102	0.558866910546949	0.000109259752872464	1.93100487821037e-05	-0.209641737985469	-0.294546432260629	0.0849046942751604	G	KIAA0391 ortholog, transcript variant X1	CIGSSA_004901
TRINITY_DN101344_c0_g2_i1	1	0.905363525650994	0.297428054909321	0.119295421950027	0.356625958206219	0.122535151408036	0.234090806798183	NA	KIAA0391 ortholog, transcript variant X1	CIGSSA_004901
TRINITY_DN101344_c0_g3_i1	0.99271368205223	0.874421233562615	0.336849769391961	0.614354775465973	-0.20183747955075	-0.0810967383969062	-0.120740741153844	NA	KIAA0391 ortholog, transcript variant X1	CIGSSA_004901
TRINITY_DN101350_c0_g1_i1	0.955108171075489	0.879562755766498	0.0838825236169269	0.205436922050858	-0.123234415321428	0.427963367208219	-0.551197782529647	NA	NA	NA
TRINITY_DN101353_c0_g1_i1	1	0.82283123232702	0.263435530076786	0.344798773841859	-0.480863840670269	-0.548205553663451	0.0673417129931825	NA	NA	CIGSSA_012456
TRINITY_DN101353_c0_g2_i1	0.882654595868293	0.774305286495097	0.0383980243811911	0.0594567072606141	0.033545356360006	-0.272944770557839	0.306490126917845	NA	NA	CIGSSA_012456
TRINITY_DN101358_c0_g2_i1	0.933799256885225	0.758746579645693	1.516498207683e-16	0.224457616402611	0.354417175422335	-0.183996609059478	0.538413784481812	NA	NA	NA
TRINITY_DN101361_c0_g1_i1	1	0.84662472631965	0.0634179279742761	0.351582135981573	-0.0537426761961458	-0.216321258582785	0.162578582386639	NA	NA	CIGSSA_097900
TRINITY_DN101362_c0_g1_i1	0.597389322300317	1	0.263524289936202	0.185723784404711	-0.125885885268768	-0.427039127324515	0.301153242055746	NA	NA	NA
TRINITY_DN101367_c0_g1_i1	0.452463720419013	0.708976091866032	0.278106428964934	0.0216313558475847	0.602661282298149	0.104741617289236	0.497919665008913	NA	NA	NA
TRINITY_DN101380_c0_g1_i1	6.77569741960615e-05	0.00406330677078935	0.029452747609244	0.60189764198573	0.413933899505541	6.67184739842911	-6.25791349892357	E	39S ribosomal protein L35, mitochondrial-like	CIGSSA_004804
TRINITY_DN101380_c0_g1_i2	0.978741969020929	1.54637845260995e-06	1	0.504167651967835	-4.39634466229475	-5.4375152069648	1.04117054467005	C	39S ribosomal protein L35, mitochondrial-like	CIGSSA_004804
TRINITY_DN101393_c0_g1_i1	0.0477813841213149	0.852484364286256	2.70308503857991e-18	0.000107435730375086	0.0487485500359021	0.115370830565008	-0.0666222805291063	NA	coiled-coil domain-containing protein 3-like	CIGSSA_064045
TRINITY_DN101395_c0_g1_i1	1	0.885777245214442	0.338389303899215	0.299212151656051	0.347738293794742	0.353161914847316	-0.00542362105257336	NA	sarcoplasmic/endoplasmic reticulum calcium ATPase 1-like, transcript variant X2	CIGSSA_069164
TRINITY_DN101397_c1_g1_i1	1	0.669127319721329	0.000243125220103399	0.179324558071728	0.475292808336113	0.770385283301273	-0.29509247496516	NA	NA	CIGSSA_108791
TRINITY_DN10139_c0_g1_i1	1	0.899260285116563	0.244586388395097	0.0510468435322056	0.175357651299374	0.259033342175244	-0.0836756908758695	NA	putative homeodomain transcription factor 2	CIGSSA_108532
TRINITY_DN101409_c0_g1_i1	0.217523048722453	0.454667191983643	0.000951108941831654	0.215592596706338	0.0922203959399898	0.0626502526688592	0.0295701432711306	NA	DnaJ (Hsp40) homolog, subfamily C, member 6, transcript variant X6	CIGSSA_052138
TRINITY_DN101415_c1_g1_i1	0.39756990822163	0.880902092488431	9.20539099105263e-05	0.32497180082019	0.372316457268525	1.69714624031152	-1.324829783043	NA	NA	NA
TRINITY_DN101416_c2_g1_i1	1	0.867483261020964	0.0075139324279804	0.420401102172281	0.810228631050002	-0.173878747413894	0.984107378463896	NA	NA	CIGSSA_016845
TRINITY_DN101426_c0_g1_i1	0.049888735226197	0.583370711299603	1.33894883002168e-05	0.0199884499691461	-0.148157312629256	-0.634170640695005	0.486013328065749	NA	NA	NA
TRINITY_DN101434_c0_g1_i1	0.00106725405583375	1	8.92307625568341e-09	0.000404518511306609	-0.119294262152606	-0.253684146955774	0.134389884803169	N	tonsoku-like, DNA repair protein	CIGSSA_044670
TRINITY_DN101439_c0_g1_i1	0.0148758145842003	0.794041596542397	0.000357356238212443	1.86408982634834e-05	-0.114870835683969	0.0216505647312131	-0.136521400415182	NA	zinc finger, CCCH-type with G patch domain	CIGSSA_068803
TRINITY_DN101439_c1_g1_i1	1	0.879272128804501	0.29721552579044	0.238607705958414	-0.114971743367931	0.237895217102107	-0.352866960470039	NA	zinc finger, CCCH-type with G patch domain	CIGSSA_068803
TRINITY_DN101450_c0_g1_i1	0.944479922998417	0.886342778816083	0.180001915947382	0.319065349679921	0.363655356076056	-0.336981735766356	0.700637091842412	NA	NA	CIGSSA_067010
TRINITY_DN101450_c2_g1_i1	0.991743073673596	0.588342861893587	8.73029732582817e-05	0.19359976113866	-0.41351095422381	-0.472504638150734	0.0589936839269243	NA	NA	CIGSSA_114353
TRINITY_DN101452_c0_g1_i1	0.953109970245846	0.903252396048542	0.027426028801193	0.24827518114978	0.115935598325848	0.119177763746898	-0.00324216542105059	NA	E3 ubiquitin-protein ligase rnf146-like	CIGSSA_029550
TRINITY_DN101467_c0_g1_i1	1	0.887964317158966	0.203090002494281	0.441823217222541	0.261596290575034	0.498841700205776	-0.237245409630741	NA	NA	CIGSSA_062695
TRINITY_DN101471_c0_g1_i1	1	0.644383714849173	0.406019062526628	0.206396204665597	0.745671018280118	1.54793852784523	-0.80226750956511	NA	NA	CIGSSA_045603
TRINITY_DN101471_c0_g2_i1	1	0.728427264254048	0.235867754335633	0.0287832822951852	-1.55979342869689	-1.72433737672267	0.164543948025788	NA	NA	CIGSSA_045603
TRINITY_DN101479_c0_g2_i1	1	0.839110688541875	0.560213504808432	1	0.792537101388266	0.908923583072438	-0.116386481684172	NA	NA	NA
TRINITY_DN101485_c0_g1_i1	0.545407423186497	2.78794589954105e-05	0.527082096230982	0.509309509621898	3.98798516003097	-0.834926354117832	4.8229115141488	A	BolA-like protein 3	CIGSSA_057532
TRINITY_DN101485_c0_g2_i1	0.557680883072269	0.907024486719226	0.6009451068186	0.622774104802314	1.30998055860863	0.647312557143378	0.66266800146525	NA	BolA-like protein 3	CIGSSA_057532
TRINITY_DN101485_c0_g3_i1	3.14744715475136e-08	0.00151905009119598	0.00297389140229133	0.241597984160996	-0.762423796930818	5.26699264012294	-6.02941643705376	E	BolA-like protein 3	CIGSSA_057532
TRINITY_DN101502_c0_g1_i1	0.868482251417077	0.879936692282671	0.303423826893605	0.429034283045488	0.107117129455531	1.48864926001084	-1.38153213055531	NA	low-density lipoprotein receptor-related protein 1-like, transcript variant X2	CIGSSA_063858
TRINITY_DN101502_c0_g2_i1	1	0.885777245214442	0.198646866742591	0.0312300715742357	-0.20038012391588	-0.0751124063542048	-0.125267717561676	NA	low-density lipoprotein receptor-related protein 1-like, transcript variant X2	CIGSSA_063858
TRINITY_DN101502_c0_g3_i1	0.0179185371112475	0.523399700632229	0.000448365415199423	0.00121906775099152	0.133909497838741	0.258596490182158	-0.124686992343417	NA	low-density lipoprotein receptor-related protein 1-like, transcript variant X2	CIGSSA_063858
TRINITY_DN101502_c0_g6_i1	1	1	0.354663229867308	1	-1.11257399110461	-1.21666802781797	0.104094036713363	NA	low-density lipoprotein receptor-related protein 1-like, transcript variant X2	CIGSSA_063858
TRINITY_DN101504_c0_g1_i1	1	1	0.120313352976404	1	-0.23747128698143	0.792668796831369	-1.0301400838128	NA	proline dehydrogenase (oxidase) 2, transcript variant X1	CIGSSA_096772
TRINITY_DN101504_c0_g2_i1	1	0.884407516362393	6.19145173369348e-05	0.115110296776288	-0.224381283104837	0.050953066244692	-0.275334349349529	NA	proline dehydrogenase (oxidase) 2, transcript variant X1	CIGSSA_096772
TRINITY_DN101508_c0_g1_i1	0.536994604292155	0.820296859864205	0.0136130082817114	0.0227159777858784	-0.13144842631742	-0.350098190957166	0.218649764639746	NA	discoidin, CUB and LCCL domain-containing protein 1-like	CIGSSA_080130
TRINITY_DN101510_c0_g1_i1	0.222149890050984	4.58548434984952e-07	0.326579063555044	0.0197248085751063	-3.10021367188195	0.781550397507332	-3.88176406938928	C	NA	NA
TRINITY_DN101510_c0_g2_i1	0.732382663780611	1.85520509874203e-07	0.101592432457163	0.289795679302383	3.19407483809478	-0.148182982061333	3.34225782015611	A	NA	NA
TRINITY_DN101511_c0_g1_i1	1	0.885777245214442	0.129123536047106	0.427776786085968	0.0368904703920072	-0.272100263808153	0.30899073420016	NA	gem-associated protein 5-like	CIGSSA_024588
TRINITY_DN101511_c0_g2_i1	1	0.881338269587153	0.502415546649789	0.647151515737496	-0.302959838076765	0.230236311304381	-0.533196149381145	NA	gem-associated protein 5-like	CIGSSA_024588
TRINITY_DN101514_c0_g2_i1	0.987746278328438	0.854053613587482	0.448661592037433	0.568494385895903	0.565628292904082	0.203369277501131	0.362259015402951	NA	NA	NA
TRINITY_DN101517_c0_g1_i1	0.694950623130352	0.85195747307265	0.00104977190527332	0.278526336314844	0.509077919567092	-0.490595963345936	0.999673882913028	NA	NA	CIGSSA_117311
TRINITY_DN101517_c0_g2_i1	0.712685734976143	0.780535440185015	1.04840697918829e-12	1	0.0878994060883374	-0.704821580801555	0.792720986889893	NA	NA	CIGSSA_117311
TRINITY_DN101518_c0_g1_i1	0.00084272596467551	0.774950724831528	0.00237164706396748	0.00199284996944263	-0.104614859323432	0.0441685170067022	-0.148783376330134	P	ubiquitin carboxyl-terminal hydrolase 34-like	CIGSSA_061804
TRINITY_DN101522_c0_g1_i1	0.469450869902755	0.864373139902579	0.141434393342149	0.439791975862798	-0.959630219751229	0.480513074644859	-1.44014329439609	NA	period circadian protein homolog 1-like, transcript variant X2	CIGSSA_058476
TRINITY_DN101522_c1_g1_i1	0.968161025058422	0.887924380039595	0.0230007131209883	0.244330699866797	-0.206722697507118	-0.0878481215976841	-0.118874575909434	NA	period circadian protein homolog 1-like, transcript variant X2	CIGSSA_058476
TRINITY_DN101532_c0_g2_i1	0.442132088064117	0.857762148297401	0.389864847458691	0.000904273845681876	0.959451301901908	-0.21990981923583	1.17936112113774	NA	NA	NA
TRINITY_DN101536_c0_g2_i1	1	0.887626034977528	0.110820291600294	0.0329078715853317	0.0841557278782926	-0.0194249624809439	0.103580690359237	NA	NA	CIGSSA_078402
TRINITY_DN101557_c0_g1_i1	0.0112976552210712	0.943557998142564	0.00234148168889959	0.000469603107835157	-0.0706879489667702	-0.151633046444152	0.0809450974773814	NA	uncharacterized LOC106574494, transcript variant X2	CIGSSA_085923
TRINITY_DN101557_c0_g1_i2	1	0.879562755766498	0.291334045897786	0.579589282719464	-0.256963810908433	0.365514725065453	-0.622478535973886	NA	uncharacterized LOC106574494, transcript variant X2	CIGSSA_085923
TRINITY_DN101561_c0_g1_i1	1	0.895274553349088	0.0550865180502599	0.533517498738028	0.320593431564902	-0.0905177812445555	0.411111212809457	NA	NA	NA
TRINITY_DN101568_c0_g1_i1	1	0.83901346905344	0.000722818548442504	0.487807574208463	-0.120855511361121	-0.296306250149539	0.175450738788418	NA	NA	CIGSSA_050126
TRINITY_DN101596_c0_g1_i1	1	0.887626034977528	0.175653252572868	0.361828110069216	-0.279980768898281	-0.208948434949559	-0.0710323339487225	NA	NA	NA
TRINITY_DN10160_c0_g1_i1	0.998281965013412	0.86534120003292	0.214334059840233	0.0914665602163629	0.295196938138927	0.90068715160597	-0.605490213467043	NA	uncharacterized LOC106578555, transcript variant X2	CIGSSA_126415
TRINITY_DN101611_c0_g1_i1	0.00954607651948259	0.754431850220746	6.34243870289123e-06	5.4284101203032e-06	-0.0690701755599761	0.178863592947443	-0.247933768507419	N	dolichyl-diphosphooligosaccharide--protein glycosyltransferase subunit STT3B-like	CIGSSA_073472
TRINITY_DN101621_c0_g1_i1	1	0.886842671080163	0.188588294139566	0.470371711957777	0.0577825895199473	0.27364714549061	-0.215864555970662	NA	zinc finger protein 335-like, transcript variant X1	CIGSSA_079480
TRINITY_DN101654_c0_g1_i1	0.00892428975854908	0.879648031068492	2.22780382986262e-05	0.00018902763798337	0.0567732416821253	0.080766612742564	-0.0239933710604387	K	AN1-type zinc finger protein 5-like, transcript variant X1	CIGSSA_101035
TRINITY_DN101654_c0_g2_i1	0.909764069114191	0.778924158647734	0.285125412395628	0.468714435710921	-0.152928343206875	-0.705019499420398	0.552091156213523	NA	AN1-type zinc finger protein 5-like, transcript variant X1	CIGSSA_101035
TRINITY_DN101655_c0_g1_i1	0.838874882072478	0.881399597003009	0.246871162774657	0.126838035110268	0.0441966835323284	0.862657374257908	-0.81846069072558	NA	mediator of RNA polymerase II transcription subunit 13-like, transcript variant X1	CIGSSA_056807
TRINITY_DN10165_c0_g1_i1	0.925618316170441	0.821449296428587	0.133617097279929	1	0.0168834117930036	0.074763332208466	-0.0578799204154623	NA	malate dehydrogenase 1B, NAD (soluble)	CIGSSA_089939
TRINITY_DN10165_c0_g2_i1	0.835704727252261	0.87832117041811	0.0333650105091765	0.762940329647278	-1.19485704546392	-1.39856183716494	0.203704791701016	NA	malate dehydrogenase 1B, NAD (soluble)	CIGSSA_089939
TRINITY_DN101662_c0_g1_i1	1	0.872914057083455	0.0363365430554005	0.00179556978144855	0.0961559965940566	0.12336550427291	-0.0272095076788531	NA	NA	NA
TRINITY_DN101704_c2_g2_i1	1	0.935094331998913	0.19756251440131	0.354902182650822	0.107004727219404	0.145772521580587	-0.0387677943611823	NA	semaphorin-4F-like	CIGSSA_089986
TRINITY_DN101704_c2_g4_i1	0.897564360984681	0.858000655723525	0.072233846258462	0.311678260728658	0.348756321723717	1.3577258799887	-1.00896955826498	NA	semaphorin-4F-like	CIGSSA_092037
TRINITY_DN101704_c3_g1_i1	0.929241135825231	0.766856277573174	0.413441767179846	0.48492496099038	-1.07151713318226	-1.26726702423222	0.195749891049962	NA	semaphorin-4F-like	CIGSSA_063777
TRINITY_DN101708_c1_g1_i1	0.845193514129113	0.380368486168381	0.000296225703195738	0.822574829029784	0.0771314081108654	-0.257575786362562	0.334707194473427	NA	carboxypeptidase A1-like	CIGSSA_083604
TRINITY_DN101711_c0_g1_i1	0.45795819164565	1	0.980500790480835	0.299438879586472	-0.279466839340318	-1.82381704135605	1.54435020201573	NA	peroxisome proliferator-activated receptor delta, transcript variant X2	CIGSSA_063731
TRINITY_DN101711_c0_g2_i1	1	0.884438326831137	0.199921283824984	0.714477135209445	0.955947948039612	-1.47839229458046	2.43434024262007	NA	peroxisome proliferator-activated receptor delta, transcript variant X2	CIGSSA_063731
TRINITY_DN101711_c0_g3_i1	0.20951198053688	1	0.616617361722644	0.214572926350062	-1.20603098331954	0.588794763905781	-1.79482574722532	NA	peroxisome proliferator-activated receptor delta, transcript variant X2	CIGSSA_063731
TRINITY_DN101713_c0_g1_i1	0.913300887992503	0.90762752426589	0.000344207680730057	0.422806456264098	-0.385763264162161	0.848877995264056	-1.23464125942622	NA	NA	NA
TRINITY_DN101716_c0_g2_i2	0.163897716363091	0.943848197238476	0.661358644879638	0.998837502075898	0.475460874321993	2.20489801401191	-1.72943713968992	NA	atypical chemokine receptor 2-like	CIGSSA_074528
TRINITY_DN101724_c0_g1_i1	1	0.401740167429557	0.0542546847664562	0.0616588345095267	-0.322791119415796	-0.110523735206781	-0.212267384209015	NA	NA	NA
TRINITY_DN101728_c0_g1_i1	0.000285757555864316	0.865053676956154	8.92615448268611e-08	0.0249381363056722	-0.646941046030462	-0.154332861235537	-0.492608184794925	J	transmembrane 4 L six family member 5	CIGSSA_093424
TRINITY_DN10172_c0_g1_i1	8.79993769260884e-07	0.900053036574493	0.00657118423835729	5.96246603088988e-08	-0.188826260830194	-0.510810545651324	0.32198428482113	O	NA	NA
TRINITY_DN101731_c0_g1_i1	0.00168088010360159	0.907253674936268	3.765730076919e-06	4.54270016302113e-06	-0.127139436274456	-0.0453703452388809	-0.0817690910355751	K	heme transporter hrg1-B	CIGSSA_069029
TRINITY_DN101748_c0_g1_i1	0.929463831540095	0.887238360513286	0.0216394312971481	0.0313234208962176	0.158738875819994	0.260932644224979	-0.102193768404985	NA	serine/threonine-protein phosphatase PGAM5, mitochondrial-like	CIGSSA_102566
TRINITY_DN10175_c2_g1_i1	1	0.884407516362393	0.11288384487649	0.458929182268291	0.136819745050341	0.491479221901069	-0.354659476850728	NA	syntaxin-7-like	CIGSSA_080095
TRINITY_DN101766_c0_g1_i1	0.773220750703253	0.808289762377182	0.0179784338043133	0.32683973556337	0.048895995666421	0.177345015847811	-0.12844902018139	NA	KH domain-containing, RNA-binding, signal transduction-associated protein 1-like, transcript variant X2	CIGSSA_075561
TRINITY_DN101773_c1_g1_i1	0.63610476381464	0.694353392644126	0.0941363200221074	0.427145106027613	0.700537377782684	-0.550504664492323	1.25104204227501	NA	NA	CIGSSA_108978
TRINITY_DN101778_c0_g1_i1	0.85979799543763	0.895920612959533	0.210385346057097	0.00691432190428836	-0.628233609211375	-0.657671947886354	0.0294383386749786	NA	NA	CIGSSA_125053
TRINITY_DN101806_c1_g1_i1	0.999056791409737	0.879272128804501	0.165541257842729	0.596031052488898	0.83498917782823	0.28650979307344	0.548479384754789	NA	uncharacterized LOC106608884, transcript variant X2	CIGSSA_015964
TRINITY_DN101807_c0_g1_i1	0.729321475473246	0.721619894525192	0.0150502728708598	0.359407421521136	-0.875285930053288	-1.12437125049269	0.249085320439403	NA	NA	NA
TRINITY_DN101813_c0_g1_i1	0.801790928573816	0.411001999262861	0.00109851771046628	0.000753596464944503	0.323335210826202	0.489761357010908	-0.166426146184706	NA	NA	NA
TRINITY_DN101814_c0_g2_i1	1	0.886670480088042	0.18695920590229	0.0300923128973399	0.413558475587463	0.245345342492361	0.168213133095102	NA	transcription termination factor 1-like, transcript variant X2	CIGSSA_027162
TRINITY_DN101837_c0_g1_i3	1	0.845507688302545	0.620430704636878	0.119392888002192	0.702432354883878	0.356579034184457	0.345853320699421	NA	NA	NA
TRINITY_DN101856_c0_g1_i1	0.17569889312876	0.772926152610446	0.080964414164519	0.109240372870286	0.20605275274102	0.190697195019296	0.015355557721724	NA	PHD finger protein 12-like, transcript variant X2	CIGSSA_024413
TRINITY_DN101859_c0_g1_i1	1	0.524544624224938	0.160455330156613	0.214440184189487	-0.421011015143701	-0.387698482630041	-0.0333125325136604	NA	cardiolipin synthase 1	CIGSSA_004838
TRINITY_DN101868_c0_g1_i1	0.0978920068565317	0.823867400557753	0.0916423348132898	0.000559979259804876	-0.138149284126121	-0.0437410231858925	-0.0944082609402283	NA	ETS domain-containing transcription factor ERF-like	CIGSSA_075047
TRINITY_DN101870_c0_g1_i1	0.858451179156615	0.872772702421385	0.0709532767032284	0.00741771276533396	-1.12825411748868	-0.252975297769711	-0.875278819718966	NA	collagen alpha-5(IV) chain-like	CIGSSA_094605
TRINITY_DN101889_c0_g1_i1	0.897564629522577	0.739835977053929	2.51335106969693e-06	0.396503092497023	0.200460309145472	-0.049258375252498	0.24971868439797	NA	NA	CIGSSA_074785
TRINITY_DN101889_c0_g2_i1	0.198743600516629	0.879977862794722	5.4393529874391e-07	0.254403518669032	-0.743372227602848	-0.617629287043671	-0.125742940559177	NA	NA	CIGSSA_074785
TRINITY_DN101910_c0_g1_i1	1	0.822426112911347	0.343159299312348	0.45119040727686	-0.191336085600207	-0.370854830444448	0.179518744844241	NA	NA	CIGSSA_069073
TRINITY_DN101918_c0_g1_i1	1	0.83583002544944	0.118558175048006	0.425830308383527	0.81917321086635	0.562356679405288	0.256816531461062	NA	solute carrier organic anion transporter family member 5A1-like, transcript variant X1	CIGSSA_016353
TRINITY_DN101923_c0_g1_i1	1	0.859610259065821	0.21423128516965	0.243768466010806	0.287078368923779	0.120520232834194	0.166558136089585	NA	opioid growth factor receptor-like	CIGSSA_078902
TRINITY_DN101923_c1_g1_i1	0.866685638500957	0.868829398790599	0.0180171439367952	0.0978792364758316	-0.0048615687747953	-0.0584277916278432	0.0535662228530479	NA	opioid growth factor receptor-like	CIGSSA_078902
TRINITY_DN101938_c0_g1_i1	1	0.875708109256775	0.251687553355578	0.485566761174974	0.312428121578849	0.380427311613157	-0.0679991900343083	NA	NA	CIGSSA_115065
TRINITY_DN101939_c0_g1_i1	0.84360319398532	0.875142354459716	0.000739074798096337	0.130101869998396	0.434571137714623	0.570053906491213	-0.135482768776591	NA	NA	NA
TRINITY_DN101953_c0_g1_i1	0.878732315973327	0.762913419163325	0.0336367425532079	0.209658749370097	-0.365979898868025	-0.151969156688677	-0.214010742179348	NA	NA	NA
TRINITY_DN101953_c0_g2_i1	1	0.149906627722725	0.634481152498566	0.362920878412184	1.03216378487632	0.638939494305171	0.39322429057115	NA	NA	NA
TRINITY_DN101958_c0_g1_i1	1	0.874743917304889	0.000292642969025092	0.314556954162794	0.800923180934472	0.452355484713722	0.34856769622075	NA	phosphatase and actin regulator 1-like	CIGSSA_052096
TRINITY_DN101959_c0_g2_i1	0.998154985112829	0.295825241556662	0.131587273421566	0.595452170578961	-0.213124626504155	-0.695670159799783	0.482545533295628	NA	proteasome activator subunit 3, transcript variant X2	CIGSSA_098469
TRINITY_DN101964_c0_g1_i1	1	0.898006055730359	0.227321326090007	0.451387323704392	-0.42907702574735	-0.425241560092818	-0.0038354656545324	NA	ecto-NOX disulfide-thiol exchanger 2-like, transcript variant X2	CIGSSA_043181
TRINITY_DN101964_c0_g2_i1	0.298205869662132	0.827679170034538	0.110629461942726	0.941601794412728	1.86212977765268	-0.0160430556124291	1.87817283326511	NA	ecto-NOX disulfide-thiol exchanger 2-like, transcript variant X2	CIGSSA_043181
TRINITY_DN101981_c0_g1_i1	0.814323383784758	0.856402746944186	0.03898120786594	0.00994442991547745	-0.373792846740714	0.249031407446131	-0.622824254186845	NA	coatomer subunit epsilon-like	CIGSSA_084010
TRINITY_DN101981_c0_g3_i1	1	0.908206714611818	0.273588183570085	0.145883025411387	-0.00534152151226985	-0.229442180337705	0.224100658825435	NA	coatomer subunit epsilon-like	CIGSSA_084010
TRINITY_DN101982_c0_g1_i1	0.659307436722115	0.551391194350745	0.000530767516406391	0.0169703023939246	0.134786729966664	-0.257260673658524	0.392047403625188	NA	NA	CIGSSA_101393
TRINITY_DN101990_c1_g1_i1	1	0.536959778973324	0.0814954534245137	0.44569576915151	-0.861098610240322	-0.621165538332543	-0.239933071907779	NA	NA	NA
TRINITY_DN102014_c0_g2_i1	0.945876404711557	0.824501201137299	0.134971251044886	0.611598827511665	0.31787352364345	1.23613242607235	-0.918258902428897	NA	Hydroxyacylglutathione hydrolase	CIGSSA_019641
TRINITY_DN102020_c0_g1_i1	1	0.881338269587153	0.0707113160575256	0.156087229117984	-0.20513742654291	-0.0556190330315018	-0.149518393511408	NA	protein FAM69B-like	CIGSSA_006349
TRINITY_DN102052_c0_g1_i1	0.869345680861151	0.85821214050099	0.0664832810584756	0.0749395996098832	-0.149773617503218	-0.370627507256919	0.220853889753701	NA	zinc finger protein 271-like	CIGSSA_022482
TRINITY_DN102056_c0_g1_i1	1	0.825395268834999	0.335344930848679	0.37703904434321	0.667842354730881	0.158123891237626	0.509718463493255	NA	NA	CIGSSA_127095
TRINITY_DN102056_c0_g2_i1	0.809765559187649	0.872914057083455	0.893160895720573	1	-0.509310352545678	-0.790392096632933	0.281081744087255	NA	NA	CIGSSA_127095
TRINITY_DN102062_c0_g1_i1	1	0.885162323162952	0.0949274374652348	0.295447190619441	0.479012796377623	0.373006448029019	0.106006348348604	NA	NA	NA
TRINITY_DN102065_c0_g1_i1	0.935730484220494	0.907119172476016	0.0407544463730273	0.594282961213216	-0.686735428824037	-0.623238328548951	-0.0634971002750857	NA	NA	NA
TRINITY_DN102068_c0_g1_i1	0.685926391851396	0.879562755766498	0.343034313461644	0.334304165025355	-0.399273869437028	0.0653861611036356	-0.464660030540663	NA	NA	CIGSSA_080084
TRINITY_DN102068_c0_g2_i1	0.681211448782161	0.95175464816875	0.997975663115324	0.734567346723451	-0.97067740114865	-0.87488039985284	-0.09579700129581	NA	NA	CIGSSA_080084
TRINITY_DN102076_c0_g1_i1	0.763502058534243	0.781812197088702	5.77043512791023e-07	0.064862949802253	0.514381750666156	0.161027687880358	0.353354062785798	NA	NA	CIGSSA_058260
TRINITY_DN102096_c0_g1_i1	0.907886087619325	0.879433507609563	0.000126356784961078	0.263707676427085	0.134649944480663	0.18121035433237	-0.0465604098517072	NA	coiled-coil domain containing 125, transcript variant X2	CIGSSA_079671
TRINITY_DN102099_c0_g1_i1	0.964526409524137	0.884407516362393	0.00708027519186549	0.168816866199259	0.0817980943179764	0.40682443711148	-0.325026342793504	NA	NA	CIGSSA_081011
TRINITY_DN102099_c1_g1_i1	1	0.876749728746566	0.00672106509204808	0.294390911567211	-0.255621516208157	0.056450636733375	-0.312072152941532	NA	NA	CIGSSA_081011
TRINITY_DN102108_c2_g1_i1	0.895017733579756	0.900621493679401	0.0459526349099816	0.169803632597603	0.317514108458393	0.623747204082374	-0.30623309562398	NA	NA	NA
TRINITY_DN102126_c0_g1_i1	0.524519452945181	0.879562755766498	0.0017184511515442	0.321046756919415	0.781717932381586	-0.607292462637666	1.38901039501925	NA	NA	NA
TRINITY_DN102135_c0_g2_i1	1	0.885901609527535	0.130236824005408	0.595346744603889	-0.858964972019039	-0.926413177236266	0.0674482052172273	NA	NA	CIGSSA_029629
TRINITY_DN102136_c0_g2_i1	0.485048874817488	0.892582739752003	0.0687311490400369	0.122275942257826	0.0579639491953769	-0.537578900871253	0.59554285006663	NA	uncharacterized LOC106572720	CIGSSA_080997
TRINITY_DN102140_c0_g1_i1	0.821098305693405	0.724424972759248	0.147542998755592	0.0998870011520867	-0.287827311705381	-0.0865341482054663	-0.201293163499915	NA	NA	CIGSSA_098485
TRINITY_DN102142_c1_g1_i1	0.593722967746252	0.0794281130840433	0.58447777318779	0.463411353502276	0.764104973832024	1.44083191088291	-0.676726937050882	NA	acyl-coenzyme A thioesterase 9, mitochondrial-like, transcript variant X3	CIGSSA_127213
TRINITY_DN102143_c0_g1_i1	1	0.872550966813727	0.201402409993064	0.161983275471324	0.463603274077871	0.70691477033673	-0.243311496258859	NA	NA	NA
TRINITY_DN102143_c0_g2_i1	1	0.894137079560906	0.0816466309935278	0.130319635045048	0.293666016921572	0.378207521861326	-0.0845415049397534	NA	NA	NA
TRINITY_DN102154_c0_g1_i1	0.928408946374634	0.884875560920366	0.000308255240998517	0.174777086166886	-0.133629272406362	-0.218125403767221	0.0844961313608589	NA	notch-regulated ankyrin repeat-containing protein A	CIGSSA_003553
TRINITY_DN102166_c0_g2_i1	0.693769984328179	0.878918419986028	0.0260306021605572	0.0942315749902332	0.109785388473115	0.0920215943059012	0.0177637941672135	NA	homeodomain-interacting protein kinase 2-like, transcript variant X1	CIGSSA_051249
TRINITY_DN102173_c0_g1_i1	1	0.891883691252537	0.201365074565833	0.497044304399009	-0.273087946038271	0.253661284626651	-0.526749230664922	NA	carboxypeptidase D-like, transcript variant X1	CIGSSA_101662
TRINITY_DN102187_c1_g1_i2	0.803742861406968	0.940480004597693	0.0940862199617084	0.0527779107547232	-0.242339721321159	0.305855876712735	-0.548195598033894	NA	serine/threonine-protein phosphatase 2A 55 kDa regulatory subunit B gamma isoform-like	NA
TRINITY_DN102188_c0_g1_i1	1	0.881338269587153	0.249165176272367	0.559953703268323	0.194495098606985	-0.224589476830301	0.419084575437286	NA	transcription factor PU.1-like, transcript variant X1	CIGSSA_032964
TRINITY_DN102188_c2_g1_i1	0.550660043072173	0.97438447161834	0.00259929051265441	0.433447508499726	0.33620811288957	-0.252117815433135	0.588325928322705	NA	stanniocalcin-like	CIGSSA_024627
TRINITY_DN102194_c0_g1_i2	0.602639768098458	0.887786608313721	0.00012013212559796	0.118002176767929	1.34708524791787	0.600662780035321	0.746422467882544	NA	NA	NA
TRINITY_DN102243_c0_g1_i1	0.717810295990882	0.899731644966026	0.152560008763025	0.562713142196564	-0.148285162783199	-1.24736073230867	1.09907556952547	NA	RIC8 guanine nucleotide exchange factor A, transcript variant X1	CIGSSA_051403
TRINITY_DN102243_c0_g1_i2	0.41764109190035	0.905440617935239	0.0128050465221622	0.603463206407269	0.231559177439359	0.242405042535074	-0.0108458650957153	NA	RIC8 guanine nucleotide exchange factor A, transcript variant X1	CIGSSA_051403
TRINITY_DN102244_c0_g2_i1	0.802285494423989	1	0.332124115047621	0.397649311519543	-1.09511700254454	-1.90610235461873	0.810985352074184	NA	M-phase phosphoprotein 8-like, transcript variant X4	CIGSSA_106747
TRINITY_DN102244_c0_g3_i1	0.169880236165545	0.776277972332383	1	0.0304743586736821	-0.465834533161393	1.44820262516738	-1.91403715832877	NA	M-phase phosphoprotein 8-like, transcript variant X4	CIGSSA_106747
TRINITY_DN10224_c0_g2_i1	1	0.864559005899978	0.0145031300375741	0.252805164027114	0.477986140448068	0.164440242079946	0.313545898368122	NA	NA	NA
TRINITY_DN102263_c0_g1_i1	0.454091971747442	0.955828278944752	0.60617558664518	0.376697448119146	0.331255599369385	-0.156732454943946	0.487988054313332	NA	E3 ubiquitin/ISG15 ligase TRIM25-like, transcript variant X2	CIGSSA_062490
TRINITY_DN102268_c0_g2_i1	0.136024008814944	0.874986803119694	0.000980509497080089	0.00213884841162778	-0.495355403740812	0.065938228482928	-0.56129363222374	NA	chloride intracellular channel 2, transcript variant X1	CIGSSA_028940
TRINITY_DN102268_c0_g3_i1	0.464808882186868	0.853941306474504	2.26482450881951e-06	0.0320608005001811	0.266083954759374	-0.241107677430495	0.507191632189869	NA	NA	CIGSSA_043210
TRINITY_DN102273_c0_g2_i1	0.0126600672554817	0.929266920787346	0.652687571837554	0.0172103355118343	-0.0159688359557647	-0.320225901855595	0.30425706589983	NA	insulin receptor substrate 2-B-like, transcript variant X2	CIGSSA_037738
TRINITY_DN102278_c0_g2_i1	0.431962664563517	0.420229734975973	0.024031124796204	0.326607039560875	0.300510942530175	-0.402090744924732	0.702601687454907	NA	SH2 domain-containing protein 5-like, transcript variant X5	CIGSSA_109461
TRINITY_DN102285_c0_g1_i1	0.0149664668996102	1	9.75796443759007e-06	0.0372988063514575	-0.0698166544649626	-0.209538529407336	0.139721874942373	NA	RNA polymerase II associated protein 1	CIGSSA_042584
TRINITY_DN102286_c2_g3_i1	0.927889169835203	0.863762507910611	2.27319881550628e-05	0.226725444236275	0.00529321844678581	0.931072435533174	-0.925779217086389	NA	NA	CIGSSA_085230
TRINITY_DN102291_c1_g1_i1	0.516752472582038	0.688868859191046	0.346194015346136	0.421966505478923	-1.58676840650196	-1.55199121187782	-0.0347771946241412	NA	NA	CIGSSA_004496
TRINITY_DN102292_c0_g1_i1	1	0.885310481606503	0.211148118996263	0.512919185070304	-0.25111996879071	-0.153388156290335	-0.0977318125003748	NA	zinc finger protein 239-like, transcript variant X1	CIGSSA_033589
TRINITY_DN102294_c0_g1_i1	0.00560144260918804	0.288403837735972	1.31005168349727e-05	0.632674465903776	-1.74759586774477	-1.17460426740871	-0.572991600336065	J	NA	NA
TRINITY_DN102301_c0_g1_i1	1	0.866588255342019	0.564318460213808	0.541242297471676	0.645109116071216	-0.220430724707795	0.86553984077901	NA	sesquipedalian-1-like	CIGSSA_114485
TRINITY_DN102301_c0_g1_i2	0.300418922089832	0.684321379761763	0.000752860816425799	0.0012834076505125	-0.0960497767136834	0.0546987567678675	-0.150748533481551	NA	sesquipedalian-1-like	CIGSSA_114485
TRINITY_DN102301_c0_g2_i1	1	0.892276838955245	0.547690429209717	0.592248600986243	-0.0513948221560163	1.42589313402462	-1.47728795618063	NA	sesquipedalian-1-like	CIGSSA_114485
TRINITY_DN102301_c0_g2_i2	1	0.95110509014445	0.633254989289575	0.0783884628085003	-0.147366063746679	0.12418073318982	-0.271546796936499	NA	sesquipedalian-1-like	CIGSSA_114485
TRINITY_DN102303_c0_g1_i1	1	0.864192999410687	0.222728667599016	0.590535532237941	-0.0887867153816606	-0.0620997436259248	-0.0266869717557359	NA	NA	CIGSSA_067812
TRINITY_DN102304_c0_g1_i1	1	0.927371210015398	0.0357160961488322	0.0716642548838142	0.0518322380050657	-0.0420288110183501	0.0938610490234157	NA	NA	NA
TRINITY_DN102304_c0_g2_i1	0.934632147013763	0.870720361860055	0.0260841997701098	0.320901233200607	-0.0182589870966036	-0.0647327780206693	0.0464737909240658	NA	NA	NA
TRINITY_DN102323_c0_g1_i1	5.57076888368168e-06	0.716927622811047	0.427184875925786	1.61682879379497e-10	-0.127105801896035	0.0186501627193977	-0.145755964615433	O	semaphorin-3aa-like	NA
TRINITY_DN102324_c0_g1_i2	0.608370938786295	1	1	1	0.808628512129256	1.71620837844797	-0.907579866318715	NA	uncharacterized LOC106566705, transcript variant X3	NA
TRINITY_DN102331_c0_g1_i1	0.902967272733913	0.847650137964442	8.84300041315063e-05	0.469946857559744	-0.0384208291093546	-0.107510603032223	0.0690897739228684	NA	NA	NA
TRINITY_DN102333_c0_g1_i1	0.110836395034169	0.826387321117073	0.000192721371112361	4.69962865761504e-05	-0.0733416728846198	0.141497067038046	-0.214838739922666	NA	AP-1 complex subunit gamma-1	CIGSSA_018480
TRINITY_DN102337_c0_g1_i1	1	0.839644443490722	0.278327437469923	0.0993412008193907	0.10613297375507	0.0822312273585133	0.0239017463965566	NA	NA	NA
TRINITY_DN102346_c0_g1_i1	1	0.894704958655705	0.188642620222378	0.38810759732341	0.42266527266349	0.494486489120985	-0.071821216457495	NA	neutrophil cytosol factor 2-like, transcript variant X2	CIGSSA_090966
TRINITY_DN102346_c0_g1_i2	0.974841268272619	0.874163383732214	0.446666707368979	0.240613089661413	-0.451053718569403	0.874151339203838	-1.32520505777324	NA	neutrophil cytosol factor 2-like, transcript variant X2	CIGSSA_057971
TRINITY_DN102367_c1_g1_i1	0.0913260750003705	0.829279535659158	0.0203829452953587	0.0027851475445662	-0.079230833788448	-0.279036545434497	0.199805711646049	NA	peptidyl-prolyl cis-trans isomerase A-like, transcript variant X2	CIGSSA_094094
TRINITY_DN102367_c1_g3_i1	0.533838057520395	0.633812336220887	1	0.000682736406656689	-0.107602452272478	0.0424615960844064	-0.150064048356884	NA	peptidyl-prolyl cis-trans isomerase A-like, transcript variant X2	CIGSSA_094094
TRINITY_DN102367_c1_g6_i1	0.495686061009301	1	0.254933301525508	0.459354007007002	0.639495839551226	0.283563329590374	0.355932509960852	NA	peptidyl-prolyl cis-trans isomerase A-like, transcript variant X2	CIGSSA_094094
TRINITY_DN102367_c1_g7_i1	0.108838585104433	0.879562755766498	0.000636357715474552	6.29574906025616e-06	0.133129484445728	-0.410001336313908	0.543130820759636	NA	peptidyl-prolyl cis-trans isomerase A-like, transcript variant X2	CIGSSA_094094
TRINITY_DN102368_c0_g1_i1	0.917288458064224	0.89159805997385	0.037304175040939	0.419493141527117	0.0162874216056767	0.149898097381369	-0.133610675775693	NA	CCR4-NOT transcription complex subunit 1, transcript variant X18	CIGSSA_085052
TRINITY_DN102368_c0_g2_i1	1	0.99604255154206	0.296030671751227	0.0229755830905823	-0.330752151358894	-0.25141212425727	-0.0793400271016232	NA	CCR4-NOT transcription complex subunit 1, transcript variant X18	CIGSSA_085052
TRINITY_DN102369_c1_g1_i1	0.986331823250439	0.863483252365859	0.0028062561934205	0.495651494496657	-0.668783845810223	-0.483030744515137	-0.185753101295086	NA	NA	CIGSSA_102700
TRINITY_DN102376_c0_g1_i1	0.0640387637005102	0.876643776566955	8.48501318771996e-06	0.000494298515685411	0.102270285591947	-0.109034786630308	0.211305072222255	NA	mitochondrial ribosomal protein L34	CIGSSA_016201
TRINITY_DN102385_c0_g1_i1	1	0.699827369692935	0.00334017060215332	0.562849719822782	1.19750795052698	1.73443300397061	-0.53692505344363	NA	macrophage receptor MARCO-like, transcript variant X2	CIGSSA_106750
TRINITY_DN102386_c0_g1_i1	0.681568291677258	0.697452046647019	0.000409311588284453	0.0182990182836605	0.183875944518119	0.412669185131275	-0.228793240613156	NA	NA	NA
TRINITY_DN102391_c0_g1_i1	1	0.890005001429173	0.185320811581951	0.556334986275409	0.570545360079258	0.124451484304993	0.446093875774265	NA	NA	CIGSSA_106258
TRINITY_DN1023_c0_g1_i1	0.238231964528785	0.341198087421255	0.366565852871154	1	0.866883597558868	3.91230255667659	-3.04541895911772	NA	coactosin-like 1 (Dictyostelium)	CIGSSA_050959
TRINITY_DN1023_c0_g2_i1	0.0533597804365069	0.322192643872571	0.000162458214710066	1.17803808587242e-06	-0.0943040830770653	-0.421562103829122	0.327258020752057	NA	coactosin-like 1 (Dictyostelium)	CIGSSA_050959
TRINITY_DN102406_c0_g1_i1	1	0.854053613587482	0.403075152439665	0.457652378404627	0.149172629698055	-0.327769386641567	0.476942016339622	NA	NA	NA
TRINITY_DN102411_c0_g1_i1	0.0809699903439553	0.842119413360369	2.02660601200396e-06	6.95262644900117e-06	-0.022516527739895	-0.196472436683997	0.173955908944102	NA	hyaluronan synthase 3	CIGSSA_052581
TRINITY_DN102415_c0_g1_i1	0.00859046793684057	0.867980856064675	0.00370386302474817	8.53400731518657e-06	-0.0953300355556326	0.09392729864373	-0.189257334199363	P	CCR4-NOT transcription complex subunit 1-like, transcript variant X11	CIGSSA_051277
TRINITY_DN102425_c0_g1_i1	0.958954678740333	0.892567227320295	0.38950843159209	0.552908704652253	0.140580287967676	0.274907087899029	-0.134326799931353	NA	NA	CIGSSA_069506
TRINITY_DN102425_c0_g1_i2	1	0.825098451446157	0.39457716900215	1	0.458893455606604	-0.581970914757395	1.040864370364	NA	NA	CIGSSA_069506
TRINITY_DN102426_c0_g1_i1	0.0689546731819032	0.836334828754562	0.000120302874667312	0.000169847932167093	0.0439610929440108	-0.0260149274253439	0.0699760203693547	NA	RNA-binding protein 39-like, transcript variant X3	CIGSSA_080446
TRINITY_DN102430_c0_g1_i1	1	0.893934359647845	0.00374593136357833	0.128696141589074	-0.0712812881190276	-0.0695282250830742	-0.00175306303595332	NA	NA	NA
TRINITY_DN102430_c0_g2_i1	0.755899097434234	0.881218661712906	0.142069497012634	0.0574335210898803	0.574624509963502	-0.748329731115309	1.32295424107881	NA	NA	NA
TRINITY_DN102431_c0_g1_i1	0.921035477713474	0.9016094190262	0.020994258543962	0.0211063771878087	0.487230945677521	0.420758066129469	0.0664728795480521	NA	NA	NA
TRINITY_DN102435_c0_g1_i1	0.81941784297699	0.881953773625271	0.358389290979856	0.558403710921442	0.968673196268081	-0.208210769030885	1.17688396529897	NA	NA	CIGSSA_097984
TRINITY_DN102443_c0_g1_i1	1	0.919067562960233	0.00941772377726527	0.238253978233677	0.290653957197167	0.10085322649909	0.189800730698077	NA	NA	CIGSSA_016949
TRINITY_DN102450_c0_g1_i1	0.735639904284381	0.874986803119694	0.0913433975935416	1	1.20847233257875	1.21049815058744	-0.00202581800868836	NA	NA	CIGSSA_072643
TRINITY_DN102450_c0_g2_i1	0.968704158798702	1	0.107408147641794	0.51656705074457	-1.11206421025496	-1.02119377052737	-0.0908704397275924	NA	NA	CIGSSA_072643
TRINITY_DN102456_c0_g1_i1	0.466145248199923	0.838121100839661	0.00733570218268259	0.290716564246191	0.553037706618344	1.73825032519306	-1.18521261857471	NA	NA	CIGSSA_114930
TRINITY_DN102460_c0_g3_i1	0.0866196214555791	0.23138563517525	0.344585917221299	0.0268530667002753	-0.708906769953049	-0.945129437267683	0.236222667314633	NA	NA	NA
TRINITY_DN102463_c0_g1_i1	1	0.844413246437999	0.0395232928758389	0.409433738791705	0.110649903437463	-0.317315028331666	0.427964931769129	NA	NA	NA
TRINITY_DN102473_c1_g1_i1	1	0.913347476886411	0.0860979012958191	0.551897685272449	-0.630305874017931	-0.37149166383821	-0.258814210179721	NA	NA	NA
TRINITY_DN102475_c0_g2_i1	1	0.553428184468763	0.00148630123665813	0.461924338383161	-0.620739876548649	-1.28887342183579	0.668133545287141	NA	sodium/potassium-transporting ATPase subunit alpha-3-like, transcript variant X1	CIGSSA_013032
TRINITY_DN102478_c0_g1_i1	0.59635309494612	0.727800478478903	1.42307412978509e-06	0.00061693731490632	0.158550003429743	-0.104280265155153	0.262830268584895	NA	caveolin-1-like	CIGSSA_083607
TRINITY_DN102490_c1_g1_i1	0.942709612562745	0.818083462339738	0.0766090938364708	0.0848701262891361	0.0415710036972033	-0.709101710833969	0.750672714531172	NA	NA	NA
TRINITY_DN102491_c0_g1_i1	0.766771788092159	0.878842579187395	0.205022932568142	0.582404210787283	0.0376476545708156	0.090912049159943	-0.0532643945891274	NA	NA	CIGSSA_085463
TRINITY_DN102492_c0_g2_i1	0.980857144641004	0.6415921478539	3.0925103071192e-05	0.546808346170428	-0.627626812484529	-1.16008393508592	0.532457122601386	NA	complement C1q-like protein 2	CIGSSA_093400
TRINITY_DN102493_c0_g1_i1	0.931948736639218	0.56943615633935	0.0622301693164221	0.422415774595024	-0.456756684312346	0.237129525884565	-0.693886210196912	NA	NA	NA
TRINITY_DN1024_c0_g1_i1	0.000116935807896951	0.761919549465281	1.29862535671085e-11	0.0743479279485185	-0.350158432411389	-0.7478520668444	0.397693634433011	J	solute carrier family 2, facilitated glucose transporter member 2-like, transcript variant X1	CIGSSA_090140
TRINITY_DN102510_c0_g1_i1	0.420784464201608	0.586956203054408	0.0254883341131684	0.00390197003416822	0.193497345925751	0.294834618336106	-0.101337272410355	NA	uncharacterized LOC106578075	CIGSSA_093628
TRINITY_DN102513_c0_g1_i1	1	0.880206783320888	0.25093145351944	0.496551621900698	-0.0080458868183643	0.110834057798768	-0.118879944617132	NA	NA	CIGSSA_079621
TRINITY_DN102514_c0_g2_i1	0.898819586561147	1	0.0994203341520448	1	0.0428129671445454	-0.0987671061904269	0.141580073334972	NA	transforming growth factor beta-2-like	CIGSSA_045630
TRINITY_DN102526_c0_g2_i1	1	0.899526997479264	0.0748788335183368	0.269796069333909	0.143537809108283	0.0426401550202661	0.100897654088017	NA	pituitary tumor-transforming gene 1 protein-interacting protein-like	CIGSSA_024407
TRINITY_DN102526_c0_g5_i1	0.740168657179067	0.875918259379623	0.00107735207848868	0.0448725917749127	0.11804669904923	-0.246679518717648	0.364726217766878	NA	NA	CIGSSA_003808
TRINITY_DN102531_c1_g2_i1	0.998194782388248	0.888170238135723	0.312986109895972	0.251682996803424	-0.395942968736465	0.0951459708953958	-0.491088939631861	NA	selenocysteine-specific elongation factor-like, transcript variant X2	CIGSSA_108626
TRINITY_DN102537_c0_g1_i1	1	0.874940108441121	0.0678522063002518	0.352464005747694	-0.458845597625715	-0.498003769207044	0.039158171581329	NA	NA	NA
TRINITY_DN102540_c0_g1_i1	0.227190804036783	0.885559243056145	2.97471990678671e-08	2.81153837136126e-05	-0.0880781890972683	-0.04797599612116	-0.0401021929761083	NA	neurogenic locus notch homolog protein 1-like	CIGSSA_051694
TRINITY_DN102541_c2_g2_i1	0.940419390579291	0.871545255174242	0.0720774963815067	0.49467050461858	-0.160103067239996	0.223029847454268	-0.383132914694264	NA	NA	CIGSSA_002942
TRINITY_DN102550_c0_g1_i1	1	0.885559243056145	0.00100243801022171	0.41291526540972	0.164848231156297	-0.0811403837594594	0.245988614915756	NA	striatin interacting protein 2, transcript variant X3	CIGSSA_090614
TRINITY_DN102553_c0_g1_i1	1	1	0.283989759595166	1	-0.65473714263916	-0.443996488964425	-0.210740653674734	NA	codanin 1	CIGSSA_004977
TRINITY_DN102553_c0_g2_i1	1	0.935465451757871	0.00263136630918581	0.0699455392070748	0.024940934638885	-0.0218969642936845	0.0468378989325695	NA	codanin 1	CIGSSA_004977
TRINITY_DN102558_c0_g1_i1	0.000129207271577	1	5.14880527550593e-05	4.06066607055371e-05	-0.329790567750776	-0.0271964398694983	-0.302594127881278	N	NA	NA
TRINITY_DN102569_c0_g1_i1	0.922760387599529	0.875356115297399	0.0235197248831118	0.0464041828283177	0.11302085480917	0.115013520581269	-0.00199266577209902	NA	homeobox-containing protein 1-like, transcript variant X7	CIGSSA_075562
TRINITY_DN102570_c0_g1_i1	0.000873158237387632	0.821449296428587	3.36134479726925e-07	1.83323087408916e-06	0.0487789265477389	0.21610918590073	-0.167330259352991	L	NA	CIGSSA_105929
TRINITY_DN102570_c1_g1_i1	0.602251933434186	0.870796207096736	2.80477800109461e-05	0.0452897902851899	0.0187989334763476	0.0920903365640859	-0.0732914030877383	NA	NA	NA
TRINITY_DN102572_c0_g1_i1	0.0465753812736454	0.780870302543037	1.10438985129419e-15	1	-0.270761678730959	-0.730953929887845	0.460192251156886	NA	histidine-rich glycoprotein-like	CIGSSA_050594
TRINITY_DN102574_c0_g1_i1	1	0.862060087169648	0.182679617136561	0.558808503186552	0.470145775124247	0.977597337194104	-0.507451562069857	NA	semaphorin-4F-like	CIGSSA_079118
TRINITY_DN102578_c0_g1_i1	0.757100312096214	0.63720879357603	0.342045593760136	0.229072072889356	-0.109354474721318	-0.141077558166521	0.0317230834452027	NA	NA	CIGSSA_002438
TRINITY_DN102579_c1_g1_i1	1	0.867980856064675	0.207024793783047	0.55675430122851	0.202919825511725	-0.0288696487138342	0.231789474225559	NA	NA	CIGSSA_003539
TRINITY_DN102579_c2_g1_i1	1	0.911665407249848	0.208113344187606	0.279651664556803	-0.184188552590067	-0.158325355367206	-0.0258631972228617	NA	Probable thiopurine S-methyltransferase, transcript variant X4	CIGSSA_016961
TRINITY_DN102579_c2_g2_i1	1	0.916156727455376	0.35001250810185	0.451005966750846	0.649150589218588	0.0758783841463736	0.573272205072214	NA	NA	CIGSSA_060454
TRINITY_DN102580_c0_g1_i1	0.992599375948762	0.884407516362393	0.154201726925515	0.210088396711635	0.188055005647032	0.655250111144261	-0.467195105497229	NA	NA	NA
TRINITY_DN102581_c0_g1_i1	0.929775617416814	0.773496449854911	0.0314979091017313	0.107012097043499	0.361299482695683	0.315123126005136	0.0461763566905471	NA	NA	NA
TRINITY_DN102585_c0_g1_i1	0.947271719820847	0.871135457028288	8.33040263696558e-08	0.148138709101227	0.0374523212470759	0.199539125734049	-0.162086804486973	NA	protein FAM160A1-like	NA
TRINITY_DN102585_c0_g2_i1	0.372168876195207	0.884438326831137	9.99319717985329e-12	0.0698889867419031	0.263282674760584	0.354615777992406	-0.0913331032318226	NA	protein FAM160A1-like	NA
TRINITY_DN102587_c0_g1_i1	1	0.748045678195707	0.286251198117922	0.110102867503056	1.33532459125879	0.759670828586446	0.575653762672341	NA	adenylate cyclase type 6-like, transcript variant X1	CIGSSA_080504
TRINITY_DN102587_c0_g2_i1	0.172591138547128	0.867980856064675	0.877050257485329	0.204986223427441	-3.64206979856603	-2.43382585819167	-1.20824394037436	NA	adenylate cyclase type 6-like, transcript variant X1	CIGSSA_080504
TRINITY_DN102588_c0_g1_i1	0.192491400659209	0.915596786272725	0.98130251013614	0.429747027532535	-1.1606141675614	-0.884729726694743	-0.275884440866653	NA	ubiquitin-conjugating enzyme E2 R1-like, transcript variant X1	CIGSSA_033337
TRINITY_DN102595_c0_g1_i1	0.348933843436949	0.911614725121041	0.00130110987537894	0.113830685172977	0.273443602220527	-0.225556071084557	0.498999673305084	NA	RNA-binding protein 25-like, transcript variant X1	CIGSSA_078629
TRINITY_DN102595_c0_g2_i1	0.98099939729848	0.817350649088166	0.326236418287873	0.0305081331566923	-0.466931845977113	1.05702506134013	-1.52395690731724	NA	RNA-binding protein 25-like, transcript variant X1	CIGSSA_078629
TRINITY_DN1025_c0_g1_i1	0.67495787680267	0.948372734267576	0.146340105515845	0.415977563375933	-0.748368844007657	-1.17257979579427	0.424210951786609	NA	NA	NA
TRINITY_DN102600_c1_g1_i1	0.00933911558728899	0.711152281236415	0.00121194108811778	2.13994917234874e-06	0.0420186395861416	-0.269802445156827	0.311821084742968	F	ribosomal protein L26	CIGSSA_028793
TRINITY_DN102600_c1_g2_i1	0.517888353437331	0.754365186918642	0.000659590745268026	7.73624115031124e-06	-0.196716217085429	-0.222255237698858	0.0255390206134295	NA	NA	CIGSSA_028793
TRINITY_DN102600_c2_g1_i1	0.960901847231666	0.886670480088042	0.0322866097452195	0.0875547589200154	0.435754977084541	-0.00872515996834561	0.444480137052887	NA	LIM domain-binding protein 1-like, transcript variant X5	CIGSSA_093814
TRINITY_DN102603_c0_g1_i1	1	0.831459942037192	0.405957708677773	1	0.127469295053279	-0.389784266340881	0.51725356139416	NA	NA	CIGSSA_115057
TRINITY_DN102603_c0_g2_i1	0.617418126974185	0.896000472786888	0.000489223105565543	0.143641117435602	-0.00210358107433556	-0.0910058349552382	0.0889022538809026	NA	NA	CIGSSA_115057
TRINITY_DN102611_c0_g1_i1	0.329678625178911	0.877184754456202	0.0144917917889148	0.173087008332088	0.144032576695797	-0.0384515287118349	0.182484105407632	NA	NA	NA
TRINITY_DN102616_c0_g1_i1	1	0.884407516362393	0.152954812800514	0.426676445533315	-0.00186880335854127	-0.603780727698804	0.601911924340263	NA	NA	NA
TRINITY_DN102618_c0_g1_i2	0.599421123510109	0.591242299831307	9.88162801508931e-05	0.063098095874915	0.107196518677909	0.415824494498399	-0.308627975820489	NA	NA	NA
TRINITY_DN102619_c0_g1_i1	0.219048916464256	0.891112094119486	4.35191689494731e-08	0.0210835954859509	-0.115382618345333	-0.212029560963951	0.0966469426186182	NA	NA	CIGSSA_039327
TRINITY_DN102622_c0_g1_i1	0.011987123554924	0.986600576715948	1.51810714683731e-08	1.24033336044623e-10	0.069232397208163	0.32890203504671	-0.259669637838547	NA	myosin heavy chain, fast skeletal muscle-like, transcript variant X3	CIGSSA_006373
TRINITY_DN102622_c0_g2_i1	1	0.723038978192032	0.000867862175322437	0.134046193843624	-1.11110950728987	-1.10313099420988	-0.00797851307999478	NA	myosin heavy chain, fast skeletal muscle-like, transcript variant X3	CIGSSA_006373
TRINITY_DN102627_c0_g1_i1	1	0.872361233530911	0.0117050198593492	0.131234110662418	0.228090171570872	0.242537021685603	-0.0144468501147314	NA	NA	CIGSSA_075415
TRINITY_DN102629_c0_g2_i1	0.84697955662597	0.891983248341158	0.0252618751913025	0.0517294885603341	-0.540997293082184	-0.928433220781142	0.387435927698958	NA	myoD family inhibitor-like, transcript variant X1	CIGSSA_108558
TRINITY_DN102631_c0_g1_i1	0.922761562918972	0.866948825150268	0.213745521910873	0.440544956349901	-0.883602886254723	-1.15194570963349	0.268342823378767	NA	adenosine receptor A1-like	CIGSSA_109229
TRINITY_DN102639_c0_g1_i1	0.876626636945543	0.848532219241771	0.339683538032661	0.501379094276235	-1.66686236377336	-1.46858083307583	-0.198281530697526	NA	leucine-zipper-like transcriptional regulator 1	CIGSSA_117340
TRINITY_DN102639_c0_g1_i2	0.982424426908535	0.89148719022309	0.274097653862571	0.000340395833615208	0.723653296779955	0.659167780391586	0.0644855163883699	NA	leucine-zipper-like transcriptional regulator 1	NA
TRINITY_DN102662_c0_g1_i1	4.86404511523532e-05	0.84659463892242	0.00408495487254243	0.000792875144996251	-0.545564285341487	-0.339620755413484	-0.205943529928004	P	CTD (carboxy-terminal domain, RNA polymerase II, polypeptide A) small phosphatase-like, transcript variant X1	CIGSSA_074899
TRINITY_DN102668_c0_g1_i1	1	0.840235737552683	0.0028232278685558	0.364313341694769	-0.178165550334331	-0.178126668911913	-3.88814224174119e-05	NA	heme-binding protein 1-like	CIGSSA_034847
TRINITY_DN102668_c0_g1_i2	0.153175401808611	0.165932529620987	1.80658456528755e-10	0.00046918525941265	0.115067533217317	-0.325033323161511	0.440100856378828	NA	heme-binding protein 1-like	CIGSSA_034847
TRINITY_DN102669_c0_g2_i1	1	0.870427064848864	0.184830893712787	0.213467417923719	-0.0429277430241611	-0.245348022433089	0.202420279408928	NA	multiple inositol polyphosphate phosphatase 1-like	CIGSSA_097295
TRINITY_DN102672_c0_g1_i1	0.6475690891903	0.888387414344394	0.186918304160069	0.324664111982589	-0.0763091077378786	0.622158277351504	-0.698467385089383	NA	protein phosphatase 1 regulatory subunit 1C-like	CIGSSA_116642
TRINITY_DN102685_c0_g1_i1	1	0.779752366048056	0.000278219497603453	0.424723039881578	0.272026005535833	0.522599868487217	-0.250573862951384	NA	NA	NA
TRINITY_DN102685_c1_g1_i1	0.9359806784278	0.885559243056145	0.150749669156807	0.0825940832634478	0.472349042402273	-0.0540876694339653	0.526436711836239	NA	NA	NA
TRINITY_DN102690_c0_g1_i1	0.673130745365825	0.888057024514495	0.728449292157665	1	-1.7034298698241	0.522546966121326	-2.22597683594543	NA	acidic (leucine-rich) nuclear phosphoprotein 32 family, member B, transcript variant X1	CIGSSA_041045
TRINITY_DN102690_c1_g1_i1	1	0.0062752612113204	0.124678659455115	0.696187270663595	1.58759856096658	2.24177073043876	-0.654172169472182	D	NA	CIGSSA_004052
TRINITY_DN102690_c1_g2_i1	0.846889455744417	0.734495830246691	0.533942499096021	0.533700763766801	0.436358740043296	0.195613043168382	0.240745696874914	NA	NA	CIGSSA_004052
TRINITY_DN102690_c1_g3_i1	0.0202668213836154	0.697564867951872	3.2835153000975e-08	0.00116469236002559	0.0361162151778834	0.0528972996448996	-0.0167810844670162	NA	nucleolin	CIGSSA_084252
TRINITY_DN102690_c1_g4_i1	1	0.00581777149887319	0.198191408028204	0.0391496643128139	-2.61260307486557	-0.713028335673944	-1.89957473919163	C	NA	CIGSSA_004052
TRINITY_DN102690_c1_g5_i1	0.520401487538654	0.745887196499771	0.14338443526108	0.900869826201834	2.09150784215411	1.8837982883304	0.207709553823708	NA	NA	CIGSSA_004052
TRINITY_DN102695_c1_g1_i1	1	0.90718270378566	0.186247837089135	0.539216629970886	-0.0584328537070106	-0.116083341342174	0.057650487635163	NA	semaphorin-4F-like	CIGSSA_068784
TRINITY_DN102700_c0_g1_i1	1	0.90918780010141	0.0927232362521848	0.421271348689245	0.189663392136493	-0.132124665625576	0.321788057762069	NA	transcriptional regulator ATRX-like	CIGSSA_069578
TRINITY_DN102705_c0_g3_i1	1	0.779393406382114	9.76595913593876e-06	0.111915922177325	0.30283109039715	-0.682833583356465	0.985664673753615	NA	NA	CIGSSA_102943
TRINITY_DN102705_c0_g5_i1	0.959684408422544	0.786776521266268	6.39740276052549e-15	0.170094354878864	0.191651571018773	-0.261264436699857	0.45291600771863	NA	NA	CIGSSA_102943
TRINITY_DN102705_c0_g7_i1	0.873135378517797	0.847099858286995	0.000221530821043674	0.636409813793947	0.650899977767002	-0.574120251607612	1.22502022937461	NA	NA	CIGSSA_102943
TRINITY_DN102717_c0_g1_i1	0.0887813273938486	1	5.59349428177898e-05	0.149363023173553	0.632279799369928	0.258997677607759	0.373282121762169	NA	H2.0-like homeobox protein, transcript variant X1	CIGSSA_032924
TRINITY_DN102719_c0_g1_i1	0.84604178244937	0.753850018097367	0.116069099271366	0.459964878033416	-0.951032767620369	-1.53591810910339	0.58488534148302	NA	NA	NA
TRINITY_DN102725_c0_g1_i1	0.832918525392389	0.157468726799928	0.0953497405267039	0.022941592351978	0.824187765205975	1.80109478008217	-0.976907014876195	NA	adhesion G-protein coupled receptor D2-like, transcript variant X1	CIGSSA_101079
TRINITY_DN102728_c0_g1_i1	0.950573908329623	0.867980856064675	0.345908943744942	0.52321759364341	-1.1520047954735	-0.840541097138028	-0.311463698335476	NA	NA	NA
TRINITY_DN102740_c1_g1_i1	1	0.864903908680418	0.191094321231612	0.443074955912836	-0.142454101216506	0.441183201549508	-0.583637302766014	NA	NA	NA
TRINITY_DN102751_c2_g1_i1	0.962197136351858	0.880641120806384	0.396274803996364	0.38534241170561	1.14482643462977	0.274852409747429	0.869974024882344	NA	SH3 domain-binding glutamic acid-rich-like protein 3	CIGSSA_079177
TRINITY_DN102754_c0_g1_i1	1	0.901581481067032	0.00435111927494129	0.494972543647364	-0.293972355557162	-0.0858719686538732	-0.208100386903289	NA	NA	CIGSSA_126820
TRINITY_DN102766_c0_g1_i1	0.843822750817384	0.889980850120398	0.000615941748182357	0.265924524613971	-0.198383315323736	-0.149629655182424	-0.0487536601413125	NA	NA	NA
TRINITY_DN102773_c0_g1_i1	0.348717311141617	0.868431560184965	0.097136491119707	0.0729064555152588	0.731021605686444	-0.0566672462022854	0.787688851888729	NA	intermediate filament family orphan 1-like, transcript variant X2	CIGSSA_012613
TRINITY_DN102773_c0_g1_i2	1	0.908778110145675	0.231867760158035	0.111441674933254	-0.0394487049424161	0.361333328444096	-0.400782033386512	NA	intermediate filament family orphan 1-like, transcript variant X2	CIGSSA_012613
TRINITY_DN102780_c0_g1_i1	1	4.65933680884462e-08	0.701197574723639	0.0103952450495401	3.20593969793655	4.67308946854564	-1.4671497706091	E	inositol 1,3,4-triphosphate 5/6 kinase	CIGSSA_078610
TRINITY_DN102780_c0_g2_i1	0.898221448775567	0.000849878576086457	0.411234250455976	0.0553934016122848	-1.24069797773971	-0.931010727779838	-0.309687249959868	C	inositol 1,3,4-triphosphate 5/6 kinase	CIGSSA_078610
TRINITY_DN102798_c0_g1_i1	0.921756228533033	0.888993208039887	0.201380400125287	0.448607650015253	0.524779547663199	0.767207485510211	-0.242427937847012	NA	vesicle-fusing ATPase	CIGSSA_098475
TRINITY_DN102798_c0_g2_i1	1	0.195058785308197	0.856700658103448	0.951516832337922	-0.6268614208393	0.0291464037506673	-0.656007824589967	NA	vesicle-fusing ATPase	CIGSSA_098475
TRINITY_DN1027_c0_g1_i1	0.00880462687572166	0.633707445063836	0.000140338638258591	0.000103237107392144	-0.0450077301994907	-0.168625265926215	0.123617535726724	K	KIF1 binding protein	CIGSSA_124775
TRINITY_DN102807_c0_g1_i1	0.563111134895404	0.837299128528602	0.00444237183363192	2.36782889079336e-05	0.110665319119761	-0.0439601367400695	0.154625455859831	NA	transcription factor AP-1-like	NA
TRINITY_DN102813_c0_g2_i1	0.560126908367208	1	0.303413317195891	1	0.231168001624526	-1.36250404127	1.59367204289453	NA	NA	NA
TRINITY_DN102819_c1_g1_i1	0.0286870562585516	0.553954782386205	0.00197928834834798	0.00330055306571275	-0.186453348374508	-0.174505412530951	-0.011947935843557	NA	acylaminoacyl-peptide hydrolase	CIGSSA_068524
TRINITY_DN10281_c0_g1_i1	0.958091168308501	0.780870302543037	0.000506318339311521	0.684677544783515	-0.0998585071900672	-0.0652147298284171	-0.0346437773616501	NA	cdc42 effector protein 3-like, transcript variant X2	CIGSSA_092694
TRINITY_DN102822_c0_g1_i1	0.220661554219595	0.872144040399144	0.00022053894429877	0.00100101126834481	-0.212244796227442	0.101638124767612	-0.313882920995054	NA	NA	CIGSSA_119925
TRINITY_DN102834_c0_g2_i1	0.91318960250726	0.89148719022309	0.0963318281224847	0.250594598474528	0.0269847803621318	0.157103699137871	-0.13011891877574	NA	protein C9orf72-like, transcript variant X1	CIGSSA_004843
TRINITY_DN102836_c0_g1_i1	0.443875103001199	0.774399892031079	0.906355156539398	1	0.48267866641711	-0.400167218254184	0.882845884671294	NA	uncharacterized LOC106604948, transcript variant X1	NA
TRINITY_DN102836_c0_g1_i2	0.821475488387288	0.999598524212356	0.571539959193564	0.770849408825451	-3.14223756167739	-1.18568288872149	-1.9565546729559	NA	uncharacterized LOC106604948, transcript variant X1	NA
TRINITY_DN102836_c0_g1_i3	1	0.8133184801945	0.449101371362598	1	0.973005473212246	1.20975445918347	-0.236748985971228	NA	uncharacterized LOC106604948, transcript variant X1	NA
TRINITY_DN102836_c0_g1_i4	0.644065984088024	0.370328476394473	0.270381458466722	1	-1.28116255965128	0.628363179815873	-1.90952573946716	NA	uncharacterized LOC106604948, transcript variant X1	NA
TRINITY_DN102836_c0_g1_i5	0.00877381760946508	0.889980850120398	2.32235247149667e-05	3.97074783421297e-09	-0.111792893172943	-0.357196872611228	0.245403979438286	F	uncharacterized LOC106604948, transcript variant X1	NA
TRINITY_DN102836_c0_g1_i6	0.539111300069047	1	0.837980180332408	1	2.101106583989	0.230835446705679	1.87027113728332	NA	uncharacterized LOC106604948, transcript variant X1	NA
TRINITY_DN102836_c1_g1_i1	0.0484261117308391	0.840696573297223	0.397207393152253	0.00333845816227943	0.40249643106308	0.41707207715198	-0.0145756460889002	NA	NA	NA
TRINITY_DN102836_c2_g1_i1	0.347669151047592	0.889980850120398	0.0243378768804505	0.0641611772771442	0.384375725419473	0.219788204383544	0.164587521035928	NA	NA	NA
TRINITY_DN102838_c0_g2_i1	1	0.0744080567905133	0.0555519174783276	0.0410840739694074	-1.09110518555733	-1.53718139110422	0.446076205546889	NA	NA	NA
TRINITY_DN102852_c0_g1_i1	0.703908662782274	0.85857342507355	0.00330987173669875	0.00929224184666192	-0.00554354975121532	-0.0999213149329545	0.0943777651817392	NA	NA	CIGSSA_078212
TRINITY_DN102852_c1_g1_i1	0.991445503195742	0.837094666235865	0.035527933393972	0.217962069129799	0.0400425005033139	-0.495285831994862	0.535328332498176	NA	NA	CIGSSA_078212
TRINITY_DN102862_c0_g1_i1	0.983060381076607	0.870796207096736	0.421781251455288	0.397197536381618	-0.111262067283281	-0.181102675721416	0.069840608438135	NA	thioredoxin-like 4B	CIGSSA_086321
TRINITY_DN102862_c0_g1_i2	0.70520487630556	0.853908537408929	0.00188661317585337	0.284200954225237	0.0716469564508655	0.0124570485352737	0.0591899079155918	NA	thioredoxin-like 4B	CIGSSA_086321
TRINITY_DN102862_c0_g1_i3	0.754171470265145	1	0.348484566832098	0.675927033154112	1.62250344543842	-0.524308624855482	2.1468120702939	NA	NA	NA
TRINITY_DN102865_c0_g1_i1	0.0710968436657875	0.705196369210626	1.03779052859054e-09	3.06333547645524e-05	-0.109669393999202	-0.181316882373613	0.0716474883744105	NA	anaphase promoting complex subunit 4, transcript variant X4	CIGSSA_050352
TRINITY_DN102866_c0_g1_i1	1	0.884407516362393	0.11757748012245	0.402463289313887	0.164211807865735	0.0388805491375502	0.125331258728184	NA	uncharacterized LOC106578097, transcript variant X1	NA
TRINITY_DN102893_c0_g1_i1	1	0.883766308115117	0.27721340666275	0.518415790564734	-0.173520372900875	0.000747537955196526	-0.174267910856071	NA	leukotriene B4 receptor 1-like, transcript variant X2	CIGSSA_016560
TRINITY_DN1028_c1_g1_i1	0.0208662483843883	0.404908317839111	1.80376300782397e-05	7.42877330139e-05	-0.0798336895282948	-0.24732558602709	0.167491896498795	NA	eukaryotic translation initiation factor 3, subunit M	CIGSSA_056342
TRINITY_DN102900_c0_g1_i1	0.645267784828192	1	0.299370429891326	1	-2.44740342046293	-1.30376624642818	-1.14363717403476	NA	NA	CIGSSA_005204
TRINITY_DN102900_c0_g2_i1	0.976371363511097	0.858943964132009	0.996502901424589	0.147092986931552	1.37785718989122	-0.0217018155441753	1.3995590054354	NA	NA	CIGSSA_005204
TRINITY_DN102901_c0_g1_i1	0.0073449640926882	0.822629770099148	0.000118349105787754	0.0119994945649533	0.0841046385010427	-0.782651267259845	0.866755905760887	F	Collectrin	CIGSSA_112377
TRINITY_DN102957_c0_g1_i1	0.0200868349051154	0.0944325639190437	7.78303724444047e-06	0.0330747606998032	-0.0419829054334831	0.240596679004442	-0.282579584437925	NA	DNA (cytosine-5)-methyltransferase 3A-like	NA
TRINITY_DN102957_c2_g1_i1	1	0.890080493586755	0.0152911845454777	0.27030313729505	-0.0702355052751972	-0.249304698122534	0.179069192847336	NA	DNA (cytosine-5)-methyltransferase 3A-like	NA
TRINITY_DN102984_c0_g1_i1	0.85211120355648	0.883675221385141	0.0178536565897359	0.0595413797596186	-0.305806889608474	-0.155069521535024	-0.15073736807345	NA	kinesin-like protein KIF3A	CIGSSA_045710
TRINITY_DN102986_c0_g1_i1	0.185997336153648	0.976212372366137	0.768433140494745	0.660993701065741	0.576267109858846	1.31470458180634	-0.73843747194749	NA	NA	NA
TRINITY_DN102986_c0_g2_i2	0.804395240237047	0.662218652874092	0.32039001219208	1	-0.512373936629594	-0.539800917143018	0.0274269805134243	NA	NA	NA
TRINITY_DN102987_c3_g3_i1	0.942223317981421	0.874986803119694	0.16324259411979	0.206560358299941	0.922690864107419	0.53691890764596	0.385771956461459	NA	semaphorin-4F-like	CIGSSA_052026
TRINITY_DN102994_c0_g1_i1	1	0.884407516362393	0.0998323835245976	0.593521852203162	0.528996882469192	0.106115149222895	0.422881733246297	NA	myelin transcription factor 1-like, transcript variant X1	CIGSSA_067123
TRINITY_DN102_c0_g1_i1	0.855134872604249	0.81392399591637	0.0587642453053529	0.567102439113622	-0.612725023370409	-0.242694280442675	-0.370030742927734	NA	forkhead box protein K1-like	CIGSSA_062775
TRINITY_DN102_c0_g1_i2	0.0124266384475618	0.00206610739022478	0.0114336040529915	0.017629235476332	0.271653130024161	0.975767462339941	-0.70411433231578	N	forkhead box protein K1-like	CIGSSA_062775
TRINITY_DN102_c0_g1_i3	1	0.508776336181164	0.683310361686125	0.364132823372787	-1.74031138126753	-1.72703181148056	-0.0132795697869728	NA	forkhead box protein K1-like	CIGSSA_062775
TRINITY_DN103017_c0_g1_i1	0.887850483215358	0.92892881256599	0.0909986952769229	0.553179060253882	0.870998360695214	0.288835905854416	0.582162454840798	NA	interferon regulatory factor 2-like, transcript variant X2	CIGSSA_117067
TRINITY_DN103020_c0_g1_i1	0.767228336858898	0.766955670531737	0.0417470861782244	0.0231026319985919	-0.871473359590758	0.899573782821172	-1.77104714241193	NA	myeloid-associated differentiation marker-like protein 2	CIGSSA_033718
TRINITY_DN103025_c0_g2_i1	0.930614102307494	0.876241010359083	0.211202995432484	0.378473108706526	0.292087404290971	-0.142920289203705	0.435007693494675	NA	proteasome 26S subunit, non-ATPase 9, transcript variant X2	NA
TRINITY_DN10302_c0_g1_i1	0.899757476182709	0.843316985312609	0.0432463988541798	0.356280223487617	-0.730803282817318	-0.830099738384876	0.0992964555675588	NA	uncharacterized LOC106576665	CIGSSA_089881
TRINITY_DN103033_c0_g2_i1	1	0.776137178672319	0.752675659619947	0.0614402955892317	-0.0719237884366503	0.637942111676531	-0.709865900113181	NA	NA	NA
TRINITY_DN103041_c0_g1_i1	0.484209136122969	0.916607132205989	0.122141240707808	0.879038219378573	0.789701286505672	0.0675166561732531	0.722184630332419	NA	uncharacterized protein C12orf43-like, transcript variant X1	CIGSSA_114319
TRINITY_DN103043_c0_g1_i1	0.86770617128468	0.837299128528602	2.13399251422744e-05	1	0.194855870506585	-0.618578844602736	0.813434715109321	NA	leucine-rich repeat-containing protein 19-like, transcript variant X1	CIGSSA_004338
TRINITY_DN103051_c0_g1_i1	0.849558154823892	0.945006567648049	0.00401050378013011	0.328558221827903	-0.0392860967518013	-0.33299668138539	0.293710584633589	NA	NA	NA
TRINITY_DN103060_c0_g1_i2	1	0.898313078378176	0.234796660335801	0.444494614664266	-0.0356850911764932	-0.0200950219597576	-0.0155900692167357	NA	NA	NA
TRINITY_DN103069_c0_g1_i1	1	0.889659021721867	0.143096657477283	0.502586216619469	-0.316073853661878	-0.318885824870416	0.00281197120853796	NA	NA	CIGSSA_127200
TRINITY_DN103080_c0_g1_i1	1	0.889980850120398	0.223983541505566	0.2503481284458	0.0873950081136503	0.162739936842823	-0.0753449287291729	NA	NA	CIGSSA_108677
TRINITY_DN103091_c0_g1_i1	1	0.759222014841285	0.000883835095768878	0.117067430769688	0.471809764893252	0.213194749193511	0.258615015699742	NA	CAP, adenylate cyclase-associated protein, 2 (yeast), transcript variant X3	CIGSSA_123144
TRINITY_DN103091_c0_g3_i1	0.16847098386253	0.851579083323598	0.00478623931903389	0.0092500441771359	1.77192584779974	1.67875060520956	0.0931752425901823	NA	adenylyl cyclase-associated protein 2-like	CIGSSA_123144
TRINITY_DN103095_c0_g1_i1	0.000219037113008913	1	7.85636997481882e-07	3.37110031601773e-05	0.122402836171423	0.329182272760615	-0.206779436589192	K	cell cycle control protein 50B-like, transcript variant X2	CIGSSA_002216
TRINITY_DN103106_c0_g1_i1	0.0906546511760172	0.4713294108532	0.0132568307960687	0.21988521729099	0.734355861748811	-0.0737984282981036	0.808154290046914	NA	uncharacterized LOC106605384	CIGSSA_108098
TRINITY_DN103106_c0_g2_i1	1	0.871466535371076	0.240491896158047	0.0454370764538755	0.782399092052501	-0.471334235714723	1.25373332776722	NA	uncharacterized LOC106605384	CIGSSA_108098
TRINITY_DN103114_c0_g1_i1	0.879523370634355	0.800693108133306	4.02164922242083e-06	0.563601523571595	0.263327894979503	0.41996207185594	-0.156634176876437	NA	NA	CIGSSA_093471
TRINITY_DN103119_c0_g1_i1	1	0.920916129898847	0.421390662058352	0.573284679863599	-0.303685447957795	-0.144814224849198	-0.158871223108597	NA	uncharacterized LOC106568869, transcript variant X2	CIGSSA_109183
TRINITY_DN103119_c0_g3_i1	1	0.882293557668482	0.501814903882136	0.648207644471797	-0.145101361977543	0.291421036853671	-0.436522398831214	NA	uncharacterized LOC106568869, transcript variant X2	CIGSSA_109183
TRINITY_DN103124_c0_g2_i1	0.53737856666005	0.790973635761411	0.00012099612806971	0.00732502599639359	0.312016277078866	-0.0829920122854274	0.395008289364293	NA	NA	NA
TRINITY_DN103127_c0_g1_i1	1	0.841019596320463	0.00019776618194544	0.299705114035685	-0.0498228327881081	-0.139372365506299	0.089549532718191	NA	NA	CIGSSA_122538
TRINITY_DN103133_c0_g2_i1	1	0.884407516362393	0.0855395324818148	0.41408951992828	0.144910828636831	-0.212641290979093	0.357552119615924	NA	NA	CIGSSA_063614
TRINITY_DN103141_c0_g1_i1	1	0.850661318527782	0.0205928146128986	0.392079652600879	0.118654087799232	-0.412189426416806	0.530843514216038	NA	NA	NA
TRINITY_DN103146_c0_g1_i1	0.9869248116017	0.853218373335294	0.00451493362241226	0.0489180241699187	-0.742498400412101	-0.560625517765467	-0.181872882646635	NA	midasin-like	CIGSSA_080066
TRINITY_DN103148_c0_g1_i1	0.815914680164739	0.869903966255895	0.0245894900483141	0.0430406428035161	-0.028523236850341	0.126947950548884	-0.155471187399225	NA	transmembrane protein 180-like	CIGSSA_097884
TRINITY_DN103163_c0_g1_i1	0.54383577901728	0.854572193139096	0.00086180787168056	0.246633110779411	0.851080917553514	0.227345649478343	0.623735268075171	NA	NA	NA
TRINITY_DN103169_c0_g1_i1	1	0.360428114752118	0.00104466545078881	0.0267007273986182	0.493989797184831	-0.349263452942534	0.843253250127365	NA	NA	NA
TRINITY_DN103171_c0_g2_i1	0.708779268800693	0.69782679604793	0.329000322328116	0.14638151432268	0.987556325552806	-0.571101548510121	1.55865787406293	NA	NA	NA
TRINITY_DN103181_c0_g1_i1	0.746242135601194	0.6096149539306	0.300493003639873	0.325780530361466	-0.239067374717541	-0.588678532265736	0.349611157548196	NA	C-type lectin domain family 4 member M-like	CIGSSA_022330
TRINITY_DN103185_c0_g1_i1	1	0.890080493586755	0.118095139059711	0.0794331446427159	-0.368787400956288	-0.399645450946511	0.0308580499902238	NA	glypican-1-like, transcript variant X1	CIGSSA_016313
TRINITY_DN103195_c0_g1_i1	0.308397457662209	0.881399597003009	6.32573325448585e-07	0.000401066584883028	-0.0116920906312398	0.19752667098664	-0.20921876161788	NA	transmembrane protein 120B	CIGSSA_067981
TRINITY_DN10319_c0_g1_i1	0.758954588765158	0.705358187833881	0.287449809903406	0.577309627836945	-1.5384490592601	-0.805977831603069	-0.732471227657034	NA	NA	NA
TRINITY_DN103208_c1_g1_i1	1	0.886968473401297	9.92884229831839e-05	0.582120243825278	-0.397460903968495	-0.287951005305572	-0.109509898662923	NA	cyclin-Y-like, transcript variant X2	CIGSSA_072807
TRINITY_DN103214_c1_g1_i1	0.125817797776456	0.353256404102814	3.15959689720661e-05	0.00228828403835625	0.170225568202637	-0.524527928729921	0.694753496932558	NA	Na(+)/H(+) exchange regulatory cofactor NHE-RF3-like	CIGSSA_045940
TRINITY_DN103216_c1_g1_i1	0.992736563198775	0.642424396345872	0.0318170672991579	0.400834502666146	-0.439020428419909	-0.924832799543674	0.485812371123765	NA	NA	NA
TRINITY_DN103242_c0_g1_i1	0.000693127440530785	0.411917523329956	8.01347898913925e-10	0.00262034400996452	0.145211010704819	0.367964941113589	-0.22275393040877	A	transcription factor HES-5-like	CIGSSA_064000
TRINITY_DN103280_c0_g1_i1	0.812710895411632	0.867483261020964	0.599493340494801	0.632304891415973	-1.14760540590375	-0.658898569203681	-0.488706836700065	NA	intermediate filament family orphan 2-like, transcript variant X1	CIGSSA_078968
TRINITY_DN10328_c0_g2_i1	0.94149304892807	0.676591216529726	0.463320185164933	0.0149443114626933	0.200891660141363	1.00258326170123	-0.801691601559863	NA	collagen alpha-6(IV) chain-like, transcript variant X1	CIGSSA_093490
TRINITY_DN103290_c0_g1_i1	0.389991178087619	0.654030580210027	9.371405667152e-05	0.151487948950775	0.0846010861165098	-0.351772737419678	0.436373823536188	NA	NA	NA
TRINITY_DN1032_c0_g1_i1	0.427841559783792	0.764315018557258	3.48070261019105e-05	0.00191439885154646	0.0733724335175402	-0.124416394699827	0.197788828217367	NA	coiled-coil domain containing 77, transcript variant X1	CIGSSA_111926
TRINITY_DN1032_c0_g2_i1	0.621319660594153	0.884849478508603	0.681517656852373	1	-1.06437369223592	-1.66338092411708	0.599007231881165	NA	coiled-coil domain containing 77, transcript variant X1	CIGSSA_111926
TRINITY_DN1032_c0_g2_i1	0.621319660594153	0.884849478508603	0.681517656852373	1	-1.06437369223592	-1.66338092411708	0.599007231881165	NA	coiled-coil domain containing 77, transcript variant X1	CIGSSA_111926
TRINITY_DN103303_c0_g1_i1	0.983420269266446	0.862262682015762	0.0542867125654757	0.233692053269657	0.303119820166989	0.433409720982276	-0.130289900815287	NA	NA	NA
TRINITY_DN103314_c0_g1_i1	0.0226990215823813	0.878324838274551	0.00377872794450499	0.000473874705450685	-0.0203250850407273	-0.229642131927585	0.209317046886857	NA	translation initiation factor eIF-2B subunit alpha-like, transcript variant X1	CIGSSA_069739
TRINITY_DN103316_c0_g1_i1	0.221972527909921	0.216004549203843	3.39466757433591e-28	0.222696587511962	0.841712306223493	0.869430729010658	-0.0277184227871649	NA	calsequestrin-1-like	CIGSSA_016565
TRINITY_DN103316_c1_g1_i1	1	0.839735919010794	5.50858571954947e-25	0.215430603052434	0.247097364080953	-0.0353863501634453	0.282483714244399	NA	calsequestrin-1-like	CIGSSA_016565
TRINITY_DN103322_c0_g1_i1	1	0.76260675518147	0.0668938414745483	0.524803675863476	-0.188768068512025	-0.821658775735201	0.632890707223176	NA	NA	CIGSSA_124763
TRINITY_DN103330_c0_g2_i1	1	0.887238360513286	0.0209845613601729	0.491318799991482	0.55451899913535	-0.145740784285274	0.700259783420624	NA	NA	NA
TRINITY_DN103330_c0_g2_i2	0.943965113967319	8.50711831558435e-05	0.267922157447493	0.593127125094405	2.68133277085854	0.0868121063152558	2.59452066454329	A	NA	NA
TRINITY_DN103347_c0_g1_i1	0.0589840267835859	0.591300605332094	0.0213097060590524	0.00146070628430157	0.0353326096355667	0.298244229070916	-0.262911619435349	NA	ephrin-B2a-like	CIGSSA_117680
TRINITY_DN103348_c0_g1_i1	0.641007109560775	0.887409502875714	0.000832914865934154	0.18295482318458	0.466075501597223	0.595761249442832	-0.129685747845609	NA	NA	CIGSSA_124802
TRINITY_DN103349_c0_g2_i1	0.95210115219634	0.644010131695906	0.0579334519444182	0.461461107328767	2.83959152898411	0.628586875076271	2.21100465390784	NA	protein Tob1-like	CIGSSA_097219
TRINITY_DN103349_c0_g3_i1	0.421072472016451	0.925420786099008	0.20133710773951	0.139214599836875	-1.63450259966487	-0.0654923935156244	-1.56901020614925	NA	protein Tob1-like	CIGSSA_097219
TRINITY_DN103349_c0_g4_i1	0.0691412349658449	1	0.229587806430006	0.0767634796831357	2.83363430403441	1.78642003541443	1.04721426861999	NA	protein Tob1-like	CIGSSA_097219
TRINITY_DN103357_c0_g1_i2	1	0.185308290311662	0.235808406784643	0.0784551498529041	0.072720416562333	2.0577846950725	-1.98506427851017	NA	angiopoietin-related protein 5-like	CIGSSA_038034
TRINITY_DN103357_c0_g1_i3	0.977156494806733	0.870948999163306	0.0143096799860832	0.565011183561708	0.398270113976541	0.575276735624944	-0.177006621648403	NA	angiopoietin-related protein 5-like	CIGSSA_038034
TRINITY_DN103387_c0_g1_i2	0.33624885539202	0.859435141989228	2.68662060606983e-05	0.049505441384556	0.185766478178429	1.13318690435623	-0.9474204261778	NA	NA	NA
TRINITY_DN103399_c0_g1_i1	0.522965204754684	0.270110414000018	0.30197266909412	0.0528841109934515	0.801362984895082	0.0672634388145446	0.734099546080537	NA	unconventional myosin-Vb-like, transcript variant X1	CIGSSA_006015
TRINITY_DN103400_c0_g1_i1	0.973877164097854	0.791984894089605	0.0270863284212585	0.00188860328969214	-0.106751029188641	-0.227636018660721	0.12088498947208	NA	ribosomal protein, large P2, like 1-2, transcript variant X1	CIGSSA_108385
TRINITY_DN103400_c0_g2_i1	0.00256912829958434	0.839771836317296	0.00241027863515585	2.50909462310716e-10	0.036332849058172	-0.329751997749208	0.36608484680738	F	ribosomal protein, large P2, like 1-2, transcript variant X1	CIGSSA_108385
TRINITY_DN103405_c1_g1_i1	1	0.864960887442455	0.207105321112931	0.123467184521732	-0.388805935677726	0.0446823837578219	-0.433488319435548	NA	neutrophil cytosol factor 2-like, transcript variant X2	CIGSSA_124362
TRINITY_DN103405_c1_g2_i1	1	0.89774801357452	0.1510150485424	0.435423135654419	0.516574119035942	0.0591032573439186	0.457470861692023	NA	NA	CIGSSA_106713
TRINITY_DN103415_c0_g1_i1	1	0.871204096085241	0.04382969670406	0.0126746412425142	-0.497126062228853	-0.596560880492982	0.0994348182641291	NA	NA	NA
TRINITY_DN103420_c0_g4_i1	1	0.883766308115117	0.0148982424209785	0.518512807181999	0.477406541332374	-0.0778258123722392	0.555232353704613	NA	sperm-tail PG-rich repeat containing 2, transcript variant X2	CIGSSA_115131
TRINITY_DN103435_c0_g1_i1	0.0166572802036871	0.614109175350099	0.000179945476295799	0.00561170386611038	-0.0127658629697345	-0.169364297608598	0.156598434638863	NA	serine/threonine-protein kinase RIO3-like	CIGSSA_126631
TRINITY_DN103443_c0_g1_i1	1	0.323625316386243	0.986491743509409	0.941705042137332	-1.50008348247969	-2.01295550722552	0.512872024745828	NA	NA	NA
TRINITY_DN103449_c1_g1_i1	2.09056174774246e-05	1	0.181294151379448	0.123939650508096	-0.473938336770633	0.193572830262116	-0.667511167032749	I	digestive cysteine proteinase 1	CIGSSA_123013
TRINITY_DN103451_c0_g1_i1	0.0975780626996599	1	0.0292131586459327	0.495136339270036	1.81359520050235	3.33820233054224	-1.52460713003989	NA	asparagine synthetase domain containing 1, transcript variant X1	CIGSSA_106490
TRINITY_DN103451_c0_g1_i1	0.0975780626996599	1	0.0292131586459327	0.495136339270036	1.81359520050235	3.33820233054224	-1.52460713003989	NA	asparagine synthetase domain containing 1, transcript variant X1	CIGSSA_106490
TRINITY_DN103451_c0_g2_i1	0.125817797776456	0.870456071299318	0.0105774466375198	0.000976600003600321	-0.177459986601644	-0.296347196593301	0.118887209991657	NA	asparagine synthetase domain containing 1, transcript variant X1	CIGSSA_106490
TRINITY_DN103451_c0_g2_i1	0.125817797776456	0.870456071299318	0.0105774466375198	0.000976600003600321	-0.177459986601644	-0.296347196593301	0.118887209991657	NA	asparagine synthetase domain containing 1, transcript variant X1	CIGSSA_106490
TRINITY_DN103455_c0_g1_i1	1	0.879272128804501	0.12859425390466	0.0233677232949167	-0.0073363247427106	-0.0766778614210469	0.0693415366783363	NA	E3 ubiquitin-protein ligase RNF31-like, transcript variant X1	CIGSSA_127157
TRINITY_DN103459_c0_g1_i1	1	0.896814650870838	0.134967408277766	0.495113752297117	0.099044277596877	0.0928314205431056	0.00621285705377132	NA	NA	NA
TRINITY_DN103466_c0_g1_i1	1	0.84679606042379	0.128883518291253	0.502952874600686	0.46655780746078	0.338236511513393	0.128321295947387	NA	zinc finger FYVE domain-containing protein 26-like	CIGSSA_045246
TRINITY_DN103466_c1_g1_i1	0.956268573073302	0.872914057083455	0.0620428847560657	0.265478831428944	0.0724827737267157	0.471650161806369	-0.399167388079654	NA	zinc finger FYVE domain-containing protein 26-like	CIGSSA_045246
TRINITY_DN103468_c0_g1_i1	0.00168255147033308	1	8.55164122087476e-19	3.02934687944241e-06	0.17242714277957	-0.140525434814253	0.312952577593822	J	augurin-B-like, transcript variant X2	CIGSSA_084407
TRINITY_DN103474_c0_g1_i1	1	0.873903010800588	2.33982709823542e-05	0.240452164188684	0.0641043379122746	0.00068354623487113	0.0634207916774035	NA	NA	NA
TRINITY_DN103481_c0_g1_i1	0.980352007856688	0.678461869751809	0.484614445322365	0.0898021925966919	0.00215273325999174	0.18292866309311	-0.180775929833118	NA	uncharacterized protein KIAA0930-like	NA
TRINITY_DN103490_c0_g1_i1	0.91191337304813	0.874986803119694	0.0233449495098255	0.152040932488215	0.297648444942168	-0.0302920478046372	0.327940492746805	NA	NA	NA
TRINITY_DN103493_c0_g1_i1	1	0.921400704171283	0.0735613262592346	0.555269936405588	0.193940882768215	-0.183147953584607	0.377088836352822	NA	NA	CIGSSA_043265
TRINITY_DN103503_c1_g1_i1	0.569440911294697	0.768247006692921	0.244672140118582	0.547457111998606	0.619075922491947	-0.141202515808354	0.760278438300301	NA	NA	NA
TRINITY_DN103504_c0_g1_i1	1	0.869926654222636	0.277084404906145	0.419154592594243	0.687647053218323	0.00157979579691481	0.686067257421408	NA	NA	NA
TRINITY_DN103516_c0_g1_i1	0.437204841740137	0.878631786485701	0.00385931577909251	0.00459191198924401	0.212755727922757	-0.243018077058516	0.455773804981273	NA	NA	CIGSSA_078689
TRINITY_DN103518_c0_g4_i1	0.769010321862108	0.740735607773859	0.83045551553618	0.764355074076244	0.678572088521196	0.867792579548005	-0.189220491026809	NA	NA	NA
TRINITY_DN103522_c0_g1_i1	1	0.754365186918642	0.0198197799159642	0.0200670209602814	0.362665465233897	0.450287139860655	-0.0876216746267578	NA	NA	NA
TRINITY_DN103525_c0_g1_i1	0.0319378030211231	0.867980856064675	2.29901021573839e-05	0.000181002466057257	0.031550589738294	-0.0399359650966861	0.0714865548349801	NA	peroxisomal biogenesis factor 3	CIGSSA_078523
TRINITY_DN103525_c0_g1_i1	0.0319378030211231	0.867980856064675	2.29901021573839e-05	0.000181002466057257	0.031550589738294	-0.0399359650966861	0.0714865548349801	NA	peroxisomal biogenesis factor 3	CIGSSA_078523
TRINITY_DN103525_c0_g2_i1	0.0947041840958115	0.832169831015567	0.000338868935024421	0.000129412596123689	0.0418596245574535	0.0861924455859537	-0.0443328210285002	NA	peroxisomal biogenesis factor 3	CIGSSA_078523
TRINITY_DN103530_c0_g1_i1	0.157106428071601	0.868431560184965	0.177991666295623	5.52856232022083e-05	0.539213847299995	-0.0836524229587878	0.622866270258783	NA	nuclear factor of activated T-cells 5-like, transcript variant X2	CIGSSA_085144
TRINITY_DN103532_c0_g1_i1	0.000476879969603843	0.948225352688344	0.12411939859008	0.00697446426947957	0.186086186417453	0.226489859779591	-0.0404036733621378	K	CREB/ATF bZIP transcription factor, transcript variant X2	CIGSSA_067585
TRINITY_DN103545_c0_g1_i1	0.200225057122593	0.861296207205022	0.000783387936774904	0.00207311822613929	-0.504446590509608	-0.506584561593601	0.00213797108399254	NA	NA	NA
TRINITY_DN103553_c0_g1_i1	1.80462604775114e-08	0.838975413025889	0.0579413707451738	4.08916308964745e-07	-0.585352207623179	-0.558427593258445	-0.0269246143647347	O	protein LYRIC-like, transcript variant X1	CIGSSA_122637
TRINITY_DN103553_c0_g1_i2	0.730469632896046	0.463251244061313	0.275961145058606	0.430476975547123	0.694370821240643	-0.326863892186745	1.02123471342739	NA	protein LYRIC-like, transcript variant X1	CIGSSA_122637
TRINITY_DN103558_c0_g1_i1	0.376365101322644	0.205022110667644	0.207133241286173	1	1.90502865239177	0.318303702397248	1.58672494999453	NA	pituitary tumor-transforming gene 1 protein-interacting protein-like	CIGSSA_028052
TRINITY_DN103558_c0_g2_i1	0.810563013989856	1	0.782826007354017	1	0.90656768966192	0.286643158823884	0.619924530838036	NA	NA	CIGSSA_012793
TRINITY_DN103566_c0_g1_i1	1	0.894544635531528	0.241510425388609	0.3118839517245	-0.131549897830304	-0.304141682104036	0.172591784273732	NA	NA	CIGSSA_069094
TRINITY_DN103575_c0_g1_i1	0.994844381608674	0.881399597003009	0.473498847550336	0.581098439482048	-0.561050372243635	-0.364725608049891	-0.196324764193745	NA	NA	NA
TRINITY_DN103582_c0_g1_i1	0.989054893363663	0.872914057083455	0.039140080829185	0.210688624489479	0.37973524175719	-0.672854350504353	1.05258959226154	NA	NA	NA
TRINITY_DN103584_c0_g1_i1	0.169659663603245	0.677862714308486	0.000170942159457037	4.85945587541616e-05	0.00791769609549739	0.0149596148310119	-0.00704191873551446	NA	ER degradation-enhancing alpha-mannosidase-like protein 3, transcript variant X2	CIGSSA_056742
TRINITY_DN103589_c2_g1_i1	1	0.884407516362393	0.28139951603857	0.313193214552351	-0.0904735353202578	0.0676408138020602	-0.158114349122318	NA	NA	CIGSSA_122962
TRINITY_DN103590_c0_g1_i1	1	0.882512612397828	0.135335540160904	0.345328683204292	0.113858148780711	0.133703602546897	-0.0198454537661858	NA	NA	CIGSSA_073510
TRINITY_DN103600_c1_g1_i1	1	0.867980856064675	0.0869486737513272	0.502246870348998	-0.158511938926976	-0.307646885137142	0.149134946210166	NA	NA	NA
TRINITY_DN103631_c0_g1_i1	0.825416329382331	0.870747151216462	0.264233603232417	0.0555785156261224	0.192626142995718	-0.0711122677639911	0.263738410759709	NA	NA	NA
TRINITY_DN103639_c0_g1_i1	1	0.861312481657293	0.34243242025786	0.394594544486049	-0.0964148606699848	0.3537343351124	-0.450149195782385	NA	gastrula zinc finger protein XlCGF17.1-like, transcript variant X2	CIGSSA_090571
TRINITY_DN103646_c0_g1_i1	0.122166505685123	0.892967989106328	0.124405244557027	0.200110464664711	-0.481237769338325	-1.15542272808844	0.674184958750119	NA	acetylserotonin O-methyltransferase-like	CIGSSA_043101
TRINITY_DN103646_c1_g1_i1	0.478317529914491	0.831459942037192	0.000218554031525212	0.00105778331805139	0.0897607897491315	-0.133925478836965	0.223686268586097	NA	acetylserotonin O-methyltransferase-like	NA
TRINITY_DN103646_c1_g1_i1	0.478317529914491	0.831459942037192	0.000218554031525212	0.00105778331805139	0.0897607897491315	-0.133925478836965	0.223686268586097	NA	acetylserotonin O-methyltransferase-like	NA
TRINITY_DN103660_c0_g1_i1	1	0.922872757495528	0.0795088384928762	0.311319802195889	0.261826499278946	0.404473764460892	-0.142647265181946	NA	NA	NA
TRINITY_DN103665_c0_g1_i1	1	0.903961750544077	0.16263860165647	0.0495314704321347	0.0501938920400159	-0.213635067532988	0.263828959573004	NA	NA	NA
TRINITY_DN103681_c0_g1_i1	0.99189132798075	0.732149492015432	0.0134572636513435	0.510706365389967	0.522130258942719	-0.214672021789691	0.73680228073241	NA	NA	CIGSSA_066863
TRINITY_DN103681_c1_g1_i1	0.710883292676234	0.879562755766498	0.0367083092062424	0.314077813751313	0.341895983499688	-0.252357131049269	0.594253114548957	NA	NA	NA
TRINITY_DN103685_c0_g1_i1	0.000632554906890702	1	0.0238018282658475	2.14605789211871e-05	-0.163101601615473	-0.275000069454347	0.111898467838873	O	death-inducer obliterator 1-like, transcript variant X2	CIGSSA_064086
TRINITY_DN103686_c0_g1_i1	0.0350453761531757	0.872336924325987	0.144932711013921	0.586258907849816	0.378801149016736	1.12817026089668	-0.749369111879949	NA	CH053 protein	CIGSSA_073490
TRINITY_DN103686_c0_g2_i1	0.313204915996568	0.227036804171138	0.502575576897739	0.604036175909662	-1.67075367425973	-2.201822491616	0.531068817356269	NA	CH053 protein	CIGSSA_073490
TRINITY_DN103686_c0_g3_i1	0.120489030655311	0.592195863987313	0.527544456094292	0.798916532581188	-3.50408302086463	-3.83741453427205	0.333331513407412	NA	CH053 protein	CIGSSA_073490
TRINITY_DN103686_c0_g4_i1	0.982872861898077	0.982388342378354	0.499996915167576	1	-0.867167109242718	-0.251064479484305	-0.616102629758413	NA	CH053 protein	CIGSSA_073490
TRINITY_DN1036_c0_g1_i1	0.00951817448479695	0.843205988817394	6.8142239375916e-06	6.85136285850007e-08	0.0812400101341193	0.0879398731357627	-0.00669986300164337	K	GDP-mannose 4,6-dehydratase, transcript variant X1	CIGSSA_050441
TRINITY_DN1036_c0_g2_i1	0.0394452216979306	1	8.50999736328578e-08	0.176054239090757	0.219130318799211	0.23177288871888	-0.0126425699196685	NA	GDP-mannose 4,6-dehydratase, transcript variant X1	CIGSSA_050441
TRINITY_DN103700_c0_g1_i1	0.836311628922957	0.258238744698028	0.0229363676140819	0.0182265945047115	0.831806609690348	0.723423327611717	0.108383282078631	NA	uncharacterized LOC106567788	NA
TRINITY_DN103701_c0_g1_i1	0.339014117341685	0.869489535659427	0.00273769562014303	0.000354197997556004	0.0173029137427118	0.0292368624107099	-0.0119339486679981	NA	NA	CIGSSA_052245
TRINITY_DN103704_c0_g1_i1	0.803057592720795	0.881673333813276	5.26451950439007e-05	0.193682063633601	0.273207072192326	0.15650572818259	0.116701344009735	NA	NA	NA
TRINITY_DN103723_c0_g1_i1	0.0625774048749664	0.499847512899863	6.98402458692361e-07	9.09514203226601e-05	0.0141538858853808	-0.157797086794946	0.171950972680327	NA	pre-mRNA processing factor 18, transcript variant X2	CIGSSA_052705
TRINITY_DN103724_c0_g2_i1	0.860784463028158	0.000194662183586703	9.20448279639611e-24	0.000978765384532833	0.26964121832028	0.655181655299907	-0.385540436979627	J	otospiralin-like	CIGSSA_097622
TRINITY_DN103735_c0_g1_i1	0.949786983313893	0.878645871550919	5.37156376440196e-06	0.0617079568260375	0.370988165645889	0.549672245042266	-0.178684079396377	NA	tumor suppressor candidate 5 homolog, transcript variant X1	CIGSSA_018799
TRINITY_DN103741_c0_g2_i1	0.221760708701445	0.853728189742417	3.68714812592464e-05	0.534675222768353	-0.0441766206807085	1.24266813723893	-1.28684475791964	NA	NA	CIGSSA_127346
TRINITY_DN103741_c1_g2_i1	0.328362797789501	0.874347970949706	5.98630947848628e-05	0.67411439673547	0.0142969276797444	0.808922335257055	-0.794625407577311	NA	NA	CIGSSA_127346
TRINITY_DN103743_c0_g1_i1	0.875873314895038	0.897429751739158	0.124796859855085	0.284898204378544	0.629847343266714	0.657582716873093	-0.0277353736063798	NA	NA	CIGSSA_112198
TRINITY_DN103745_c1_g1_i1	1	0.889980850120398	0.0781273959375133	0.0261090735096767	0.157030611716024	-0.21653039588328	0.373561007599303	NA	NA	CIGSSA_029703
TRINITY_DN103749_c0_g1_i1	0.519377721481342	0.998319407194941	0.0711535075983174	0.258137783606778	-1.57907433637117	-0.722866240759177	-0.856208095611997	NA	uncharacterized LOC106613927, transcript variant X1	NA
TRINITY_DN103749_c0_g1_i2	0.884586862584339	0.505541497098173	0.00998494069899103	0.068101770551255	-0.0683814513512549	0.240269983966855	-0.30865143531811	NA	uncharacterized LOC106613927, transcript variant X1	NA
TRINITY_DN103755_c0_g1_i1	0.977497921867739	0.864886361982463	0.197250527237656	0.369664132733735	0.108677147362363	0.20587234775448	-0.0971952003921168	NA	guanine nucleotide-binding protein G(s) subunit alpha-like	CIGSSA_109271
TRINITY_DN103755_c0_g2_i1	1	0.885559243056145	0.445285462501949	0.312783545723375	-0.103731053887875	-0.225412385143051	0.121681331255177	NA	GNAS complex locus, transcript variant X2	CIGSSA_062529
TRINITY_DN103762_c0_g1_i1	1	0.885559243056145	0.0173545126239071	0.0674833582272801	-0.14287367223685	-0.50736415974941	0.36449048751256	NA	ATP-binding cassette sub-family D member 3-like	CIGSSA_096916
TRINITY_DN103787_c0_g1_i1	0.393070576719626	0.781509496085825	0.000251479016198103	0.00658729688837434	0.0431617579924057	-0.130250304451988	0.173412062444394	NA	NA	NA
TRINITY_DN103793_c0_g1_i3	0.0563287458849422	0.234395009764526	0.166225296794422	0.171672268284854	-0.52623279668439	0.219347112159293	-0.745579908843684	NA	NA	NA
TRINITY_DN103797_c0_g1_i1	1	0.861581199572544	0.116538399434754	0.401085687360758	0.499470257422179	-0.237646754066967	0.737117011489146	NA	NA	CIGSSA_124629
TRINITY_DN103805_c0_g1_i1	0.953438642960774	0.876132863584072	0.157069130737659	0.371416064886342	-0.16637174581307	0.0664866024122723	-0.232858348225342	NA	mitogen-activated protein kinase kinase kinase kinase 4-like, transcript variant X3	CIGSSA_117385
TRINITY_DN103805_c0_g2_i1	1	0.884407516362393	0.313184698907519	0.11978453806135	-0.404747119369221	-0.785045734642295	0.380298615273074	NA	mitogen-activated protein kinase kinase kinase kinase 4-like, transcript variant X3	CIGSSA_117385
TRINITY_DN103806_c0_g1_i1	0.513787813778323	0.868663715516627	0.0195197788344994	0.0592984969552868	-0.068738636775807	-0.53338574262386	0.464647105848053	NA	NA	NA
TRINITY_DN103818_c1_g1_i1	1	0.897105100457207	0.0238232250527815	0.570662638488068	0.094681741023764	0.13069973205002	-0.0360179910262564	NA	NA	NA
TRINITY_DN103818_c1_g3_i1	1	0.880206783320888	0.240396243653283	0.571017661479141	0.2617826465971	-0.313273247470279	0.575055894067379	NA	Vacuolar ATP synthase subunit e 2	CIGSSA_117070
TRINITY_DN103822_c0_g1_i1	0.981160887601265	0.863762507910611	0.0433327424629768	0.233958440509304	0.0109477751494851	-0.0490626815190986	0.0600104566685836	NA	heterogeneous nuclear ribonucleoprotein K-like, transcript variant X2	CIGSSA_102260
TRINITY_DN103822_c0_g2_i1	1	0.794423160757673	0.0218503841426262	0.455462506323675	-0.296735221926485	-0.553660444252128	0.256925222325643	NA	heterogeneous nuclear ribonucleoprotein K-like, transcript variant X2	CIGSSA_102260
TRINITY_DN103822_c0_g3_i1	0.416608003077185	0.825331341479595	2.88812824655382e-05	0.0186413735212067	0.0211813961834142	-0.331949554863002	0.353130951046416	NA	heterogeneous nuclear ribonucleoprotein K-like, transcript variant X2	CIGSSA_102260
TRINITY_DN103828_c0_g1_i1	0.873784555069773	0.876132863584072	0.00558079273187337	0.0172802752652998	0.0224080493120531	0.349922113795735	-0.327514064483682	NA	NA	CIGSSA_080439
TRINITY_DN103828_c1_g1_i1	0.977537601686012	0.864559005899978	0.0561340545375272	0.0419909617971315	-0.597102686858208	-0.148858251657748	-0.448244435200461	NA	NA	CIGSSA_080439
TRINITY_DN103830_c0_g2_i1	0.00633201157918595	0.846479479294471	0.000133354489374932	0.165153764927257	0.0500793362201096	0.0480364696618617	0.00204286655824791	G	NA	NA
TRINITY_DN10383_c0_g1_i1	0.953669334497252	0.887626034977528	6.20986523727102e-05	0.504192525054781	0.0217327886754294	0.267995788736397	-0.246263000060967	NA	neurofilament heavy polypeptide-like	NA
TRINITY_DN103854_c0_g1_i1	1	0.889030301960317	0.126485505425768	0.531748148403082	-0.101937923761344	-0.311305091361119	0.209367167599776	NA	NA	CIGSSA_107416
TRINITY_DN103867_c0_g1_i1	0.933347816435417	0.873599083371733	0.43375947575886	0.504320795337813	-0.819004885745158	-0.0226321055864914	-0.796372780158666	NA	NA	CIGSSA_044755
TRINITY_DN103871_c0_g1_i1	1	0.746291359493133	0.231804093730859	0.366298601515417	-1.18500984985596	-0.444758079095606	-0.740251770760359	NA	NA	NA
TRINITY_DN103877_c0_g1_i1	0.676303303493098	0.871357264276358	0.0343092833395413	0.0375264517771545	0.284468734167707	0.40138572985538	-0.116916995687672	NA	NA	NA
TRINITY_DN103882_c1_g1_i1	0.047395251251091	1	4.56763364608914e-12	0.00441780936534228	-0.165487054128325	-0.222752775026499	0.0572657208981737	NA	rab9 effector protein with kelch motifs-like	CIGSSA_094756
TRINITY_DN103884_c0_g1_i1	0.157638062690282	0.841460537762415	0.0485577646656683	0.0506432817254476	0.0566495679498136	-0.17114042579091	0.227789993740723	NA	NA	NA
TRINITY_DN103888_c0_g1_i1	0.386580693358595	0.875209390015777	0.334965790878313	0.289964698461521	1.10765896577397	0.0828914203380995	1.02476754543587	NA	solute carrier family 6 (neurotransmitter transporter), member 1	CIGSSA_110048
TRINITY_DN103888_c0_g1_i2	0.356104941351427	0.903051195041818	0.531353107337926	0.187277009458625	-0.588294320410497	-0.27358975547458	-0.314704564935917	NA	solute carrier family 6 (neurotransmitter transporter), member 1	CIGSSA_110048
TRINITY_DN103888_c0_g1_i6	0.909564430073989	0.863762507910611	0.0622378399724506	0.1281680241189	0.876398892463571	1.74297189843631	-0.86657300597274	NA	solute carrier family 6 (neurotransmitter transporter), member 1	CIGSSA_110048
TRINITY_DN1038_c1_g1_i1	1	0.886290969309739	0.220002046999256	0.419157874207911	0.221236941096971	0.276359972006595	-0.0551230309096234	NA	NA	CIGSSA_073601
TRINITY_DN103903_c0_g1_i1	1	0.895610542252946	4.9732606028269e-06	0.140296163144393	-0.216808095654687	-0.256218350093501	0.0394102544388144	NA	complement C3	CIGSSA_029250
TRINITY_DN103917_c0_g1_i1	0.0587315513093769	0.764773745998334	1.08797972079574e-07	7.20132601344826e-06	-0.0129814700483475	-0.0217955047333348	0.00881403468498732	NA	zinc finger CCCH domain-containing protein 7B-like	CIGSSA_003094
TRINITY_DN103917_c1_g1_i1	1.15882857832424e-05	0.856402746944186	0.000165114791064942	2.65151700238004e-13	-0.165329829879678	-0.168888844361319	0.0035590144816415	N	zinc finger CCCH domain-containing protein 7B-like	CIGSSA_003094
TRINITY_DN103917_c2_g1_i1	1	0.874518593636766	0.245495139291745	0.560255838293716	0.544731206002642	0.499384373169707	0.0453468328329355	NA	zinc finger CCCH domain-containing protein 7B-like	CIGSSA_003094
TRINITY_DN103925_c0_g1_i1	0.139600982792036	0.414009605339908	0.00245526122067952	0.185887113273919	0.320043956537893	-0.135548396334964	0.455592352872858	NA	NA	NA
TRINITY_DN103932_c0_g1_i1	0.706563322110394	0.882293557668482	7.81047098367549e-05	0.0996504280395517	-0.710368736336223	-0.533614500279586	-0.176754236056637	NA	NA	CIGSSA_093675
TRINITY_DN103937_c1_g1_i1	1	0.867483261020964	0.210288207594057	0.235166049221658	0.46388496425109	0.524526357966855	-0.0606413937157649	NA	ubiquitin-protein ligase E3A, transcript variant X1	CIGSSA_086064
TRINITY_DN103937_c1_g2_i1	0.0680718646055484	0.372061673413436	1.02260245859998e-14	0.595963205021283	-0.128892136958444	0.212407202969138	-0.341299339927582	NA	keratin, type II cytoskeletal cochleal-like	CIGSSA_081022
TRINITY_DN103939_c0_g1_i1	0.000182214831812319	0.794843428453052	0.00456107091975206	4.91834811008557e-08	-0.319829488881558	-0.174206807789534	-0.145622681092024	N	E3 ubiquitin-protein ligase HUWE1-like, transcript variant X1	CIGSSA_067251
TRINITY_DN103944_c0_g2_i1	0.237099959592053	0.825679750358393	1.8991958383273e-05	2.0919505146912e-06	0.184257271614831	0.334529503045985	-0.150272231431153	NA	RNA-binding protein 5-B, transcript variant X2	CIGSSA_064204
TRINITY_DN103954_c0_g1_i1	1	0.871466535371076	0.166775466654693	0.180508182278681	-0.454394710750924	0.32987361566211	-0.784268326413034	NA	solute carrier family 22 member 23-like, transcript variant X3	CIGSSA_018346
TRINITY_DN103971_c0_g1_i2	0.97735068049385	0.869569864772362	0.148949575066611	0.193749361275133	0.441221739433123	-0.247306598511549	0.688528337944672	NA	NA	NA
TRINITY_DN103973_c0_g1_i1	1	0.889980850120398	0.0195731039014038	0.445220858649708	0.1073369174873	-0.00320312502040242	0.110540042507703	NA	NA	CIGSSA_072730
TRINITY_DN104002_c1_g1_i1	1	0.875757026194624	0.667792829248676	1	-0.874716746921957	-0.990301191907457	0.1155844449855	NA	uncharacterized LOC106570348	CIGSSA_025407
TRINITY_DN104004_c0_g1_i1	0.600508261279004	0.863762507910611	0.330045420440446	0.00354661404942749	-0.296235482024038	-0.18390912618228	-0.112326355841758	NA	laminin, alpha 2	CIGSSA_033005
TRINITY_DN104004_c0_g1_i2	1	0.893816370344413	0.475235022797164	0.387739304397356	-1.34233762417816	-1.15454748435743	-0.187790139820727	NA	laminin, alpha 2	CIGSSA_033005
TRINITY_DN104005_c0_g2_i1	1	0.839771836317296	0.509049578263012	0.355358773407552	0.419829636155069	0.0559055593039287	0.36392407685114	NA	NA	CIGSSA_110054
TRINITY_DN104013_c0_g1_i1	0.956876129286903	0.812988781783468	0.0773007028012584	0.0569301465803634	0.302545611090064	0.481872043510626	-0.179326432420562	NA	NA	NA
TRINITY_DN104014_c0_g1_i1	1	0.00256368580961592	0.31404795800968	0.738248022188084	0.0232113797114823	1.39991047408291	-1.37669909437143	E	aldehyde dehydrogenase 7 family, member A1	CIGSSA_004195
TRINITY_DN104014_c0_g2_i1	0.25046206871124	0.0761374732148156	0.395524229043348	0.134247285654216	1.7065537003851	-2.03826932920092	3.74482302958601	NA	aldehyde dehydrogenase 7 family, member A1	CIGSSA_004195
TRINITY_DN104018_c0_g2_i1	1	0.776781468265241	0.105588719469425	0.370596657884732	-0.119517805167738	-0.201595519923748	0.0820777147560099	NA	NA	CIGSSA_096827
TRINITY_DN104022_c0_g1_i1	0.0496869052383122	1	0.169635695583592	0.0999176297547058	-1.33659642338124	-1.43026914643953	0.0936727230582839	NA	T-lymphoma invasion and metastasis-inducing protein 2-like, transcript variant X2	CIGSSA_080037
TRINITY_DN104032_c0_g1_i1	0.965608680550474	0.910925948103334	0.252932232349902	0.283216489547552	-0.522482665198831	-0.519225798771246	-0.00325686642758414	NA	membrane bound O-acyltransferase domain containing 7, transcript variant X1	CIGSSA_010905
TRINITY_DN104032_c1_g1_i1	1	1	0.933477822477154	0.161568872958855	-0.372951470674814	0.173278314870425	-0.546229785545239	NA	membrane bound O-acyltransferase domain containing 7, transcript variant X1	CIGSSA_010905
TRINITY_DN104032_c1_g2_i1	1	0.994348301208063	0.799752609887199	1	0.112313042840359	0.0632406903553219	0.0490723524850375	NA	membrane bound O-acyltransferase domain containing 7, transcript variant X1	CIGSSA_010905
TRINITY_DN104032_c1_g3_i1	0.116699395239913	0.967738532092314	0.572395200518483	0.55470370370479	1.46231885806878	-0.108880054567707	1.57119891263649	NA	membrane bound O-acyltransferase domain containing 7, transcript variant X1	CIGSSA_010905
TRINITY_DN104043_c1_g1_i1	1	0.889980850120398	0.0195194012670913	0.104287044403494	0.240259427074845	0.395956746886637	-0.155697319811791	NA	NA	NA
TRINITY_DN104051_c0_g1_i1	0.296087490793302	0.70567511236584	0.893426141795158	0.43147761191557	-1.32576742630512	-1.42842346795802	0.102656041652893	NA	NA	NA
TRINITY_DN104051_c0_g2_i1	1	0.897407894753072	0.545812918286303	0.0321081525352229	0.819618272783054	0.481295352370319	0.338322920412734	NA	NA	NA
TRINITY_DN104061_c0_g1_i1	1	0.857090891095176	0.114551103749782	0.416169240791533	-0.376168677041131	-0.68259917691236	0.306430499871229	NA	NA	NA
TRINITY_DN104061_c2_g1_i1	1	0.889980850120398	0.487438485386318	0.00874556172458956	0.461998909100161	0.0634168701746723	0.398582038925488	NA	NA	CIGSSA_024593
TRINITY_DN104066_c0_g1_i2	1	0.744075944271318	0.0217976563260107	0.131007159050421	-0.00348586176402053	-0.992285664003929	0.988799802239909	NA	NA	NA
TRINITY_DN104067_c0_g1_i1	1	0.828142698573952	2.21840139985824e-09	0.024401783258658	-0.242408858625388	-0.200375237084371	-0.0420336215410169	NA	uncharacterized LOC106600939	NA
TRINITY_DN104067_c0_g2_i1	0.0660387352011294	1	2.1188620838617e-17	0.000810522509737303	-0.187223739674294	-0.0255488309296258	-0.161674908744669	NA	uncharacterized LOC106583878, transcript variant X2	NA
TRINITY_DN104071_c0_g1_i1	1	0.892918991862263	0.136692988567541	0.351634837766712	-0.370788390978761	-0.257678564566289	-0.113109826412472	NA	NA	CIGSSA_122617
TRINITY_DN104078_c0_g1_i1	0.677120788798539	0.903809311982131	0.0989107809679369	0.00676845710622499	-0.331012797021293	-0.44796755992845	0.116954762907158	NA	tyrosine-protein kinase SgK223-like, transcript variant X1	CIGSSA_069837
TRINITY_DN104084_c0_g1_i1	0.823558453354734	0.887889322650606	0.0400575172080478	0.0229476379869027	0.845972632567798	0.236454028884332	0.609518603683466	NA	NA	NA
TRINITY_DN104094_c0_g1_i1	1	0.884587536178828	0.029344245955827	0.420325411455511	0.602396340547175	-0.0995614994811694	0.701957840028344	NA	cytochrome b5-like	CIGSSA_056031
TRINITY_DN104095_c0_g1_i2	1	0.892276838955245	0.000497422323296293	0.326846461836524	0.0060505264507824	0.0677270546279818	-0.0616765281771994	NA	NA	NA
TRINITY_DN1040_c0_g1_i1	0.007897805122194	0.483686469316997	3.17459948843712e-15	0.00995287670382016	0.185506791800418	0.133058126033221	0.052448665767197	M	uncharacterized LOC106598121	CIGSSA_017988
TRINITY_DN104106_c0_g1_i1	1	0.826956930251459	0.124487633522173	2.95633306255565e-05	-0.295628588603012	0.00347216487911095	-0.299100753482123	NA	NA	NA
TRINITY_DN104127_c0_g1_i1	1	0.896000472786888	0.147292118271123	0.259988745588885	0.11407016228674	0.158691881019573	-0.0446217187328325	NA	NA	CIGSSA_012456
TRINITY_DN104127_c0_g2_i1	1	0.913146729844797	0.169898703026905	0.243432268854376	0.177902861753821	0.0198250290340141	0.158077832719807	NA	NA	CIGSSA_012456
TRINITY_DN104138_c0_g1_i1	0.040410136665739	0.678812368972291	1.88960448794651e-10	0.0221741003796189	-0.125505631383008	-0.489744676048629	0.364239044665621	NA	dihydropteridine reductase-like, transcript variant X2	CIGSSA_045288
TRINITY_DN104157_c0_g1_i1	0.0215379474883983	0.484103528530235	0.09450718538301	0.150030424064773	-0.489738299588967	0.0684288480099692	-0.558167147598936	NA	ubiquitin-like 3, transcript variant X1	CIGSSA_057191
TRINITY_DN10415_c0_g1_i1	1	0.88457158811216	0.00213933052658604	0.00958871136505349	0.126894477133722	-0.076844885127393	0.203739362261115	NA	uncharacterized LOC106579823	NA
TRINITY_DN104160_c0_g1_i1	1	0.867391005538432	0.000705946217355173	0.508545990278373	0.478203198347019	0.109383667248059	0.36881953109896	NA	arf-GAP with GTPase, ANK repeat and PH domain-containing protein 2-like, transcript variant X6	CIGSSA_068954
TRINITY_DN104172_c0_g1_i1	0.000332693123723338	0.892233921871592	0.020307722837948	0.440524592182523	0.000920037323456477	-0.171768754657548	0.172688791981005	O	BTB/POZ domain-containing protein 10-like, transcript variant X4	CIGSSA_085037
TRINITY_DN104173_c0_g1_i1	0.724804555173772	0.56914758765685	0.0955111648320744	0.00140408472010753	1.13384445951364	0.921178842065998	0.21266561744764	NA	ubiquitin-protein ligase E3B-like	CIGSSA_101005
TRINITY_DN104193_c0_g1_i1	0.179997180003084	0.779752366048056	3.02350059010915e-05	0.00126397813236119	-0.119755777180277	-0.0768360453459046	-0.0429197318343726	NA	uncharacterized LOC106569729	NA
TRINITY_DN104211_c0_g1_i1	0.577058811564623	0.884407516362393	0.379725429062561	0.413473309190521	0.312550418182419	0.489356537360997	-0.176806119178579	NA	NA	NA
TRINITY_DN104224_c0_g1_i1	0.000355680787319742	0.867489178502665	0.113762778717362	0.115181992436027	0.599433721784738	0.756665104789837	-0.157231383005099	H	NA	NA
TRINITY_DN104243_c0_g1_i1	0.359146183000045	0.879562755766498	0.143816771020952	0.431539312738239	-0.141823893643282	-0.653195610231665	0.511371716588382	NA	NA	CIGSSA_002445
TRINITY_DN104245_c0_g1_i2	0.886560567335531	0.144757494785235	0.0469359961279915	0.289078792224083	0.070978860361656	1.00815575911591	-0.937176898754254	NA	NA	NA
TRINITY_DN104253_c0_g1_i1	0.367673239625914	0.201974269412424	4.97951180932352e-10	0.000135311847360902	0.0968570046075901	0.306842370605925	-0.209985365998335	NA	unconventional myosin-XVIIIa-like, transcript variant X13	CIGSSA_024416
TRINITY_DN104269_c0_g1_i1	0.940589866144762	0.676026138058912	0.0465213520337151	0.515202029168522	0.991539731921628	-0.205413751200304	1.19695348312193	NA	NA	NA
TRINITY_DN104276_c0_g1_i1	1	0.818609317490233	0.18457384901293	0.466997713178647	0.612159516552584	0.221718655269264	0.39044086128332	NA	Chloride channel CLIC-like protein 1	CIGSSA_069566
TRINITY_DN104279_c0_g1_i1	0.689283157413391	0.878671031132381	0.239264469457131	0.516186794910594	1.05331751917507	0.346422768384825	0.706894750790249	NA	NA	CIGSSA_016227
TRINITY_DN104279_c0_g1_i3	0.806672865122092	1	0.165542493597535	0.123103804088617	1.5780588328019	0.309685280010583	1.26837355279131	NA	NA	CIGSSA_016227
TRINITY_DN104281_c0_g1_i1	0.20063462240854	0.859918832656628	0.812938616445106	0.227209144281374	2.57758477051466	-1.50940733299128	4.08699210350594	NA	NA	NA
TRINITY_DN104281_c0_g1_i2	0.524765368838195	0.879614545195252	0.0204323160518799	0.134439634828363	-0.294023650277587	0.457220813800114	-0.751244464077701	NA	NA	NA
TRINITY_DN104282_c1_g1_i1	1	0.870184742679683	0.0040303817071909	0.45134067272022	-0.158057594737235	0.548185716122805	-0.706243310860039	NA	NA	CIGSSA_108674
TRINITY_DN104292_c0_g1_i1	0.853933511530369	0.883433896130169	0.00127613724444392	0.0145491388093198	-0.00668997743250339	0.0671301945592174	-0.0738201719917208	NA	phosphatidylinositol 4-phosphate 5-kinase-like protein 1	CIGSSA_006435
TRINITY_DN104293_c0_g1_i1	0.627875570679699	0.836362072202001	0.407664434477093	1	-0.665477647339094	-0.638671079806357	-0.0268065675327372	NA	ybeY metallopeptidase (putative), transcript variant X1	CIGSSA_105761
TRINITY_DN104293_c0_g1_i2	0.0379709090491217	0.959373836314882	0.0069555881458727	1.83967714709618e-06	0.164586565026648	-0.0371362269630608	0.201722791989709	NA	ybeY metallopeptidase (putative), transcript variant X1	CIGSSA_105761
TRINITY_DN104293_c0_g1_i4	1	0.877162298865683	0.848192493350772	0.393407388507144	0.36549970130841	-0.909927227593229	1.27542692890164	NA	ybeY metallopeptidase (putative), transcript variant X1	CIGSSA_105761
TRINITY_DN104298_c0_g1_i3	0.572742191260769	0.890847110357105	7.04741399306159e-05	0.00405033660242868	0.31778133588107	0.0646439606864195	0.25313737519465	NA	NA	NA
TRINITY_DN104305_c0_g1_i1	0.905375997456375	0.879562755766498	0.00420034216872949	0.43243310205996	-0.555386799862454	0.146322129493653	-0.701708929356107	NA	rho GTPase-activating protein 7-like, transcript variant X1	CIGSSA_023165
TRINITY_DN104320_c0_g1_i1	0.000516688785519234	0.702453001101073	0.00945896823972074	8.79482900372836e-05	0.102098434435728	-0.622578432851215	0.724676867286942	O	elongation factor 2-like, transcript variant X1	CIGSSA_050183
TRINITY_DN104320_c0_g2_i1	0.713843732465352	0.534320629847062	1.80443199010552e-16	0.000405408429015907	0.371109755234889	0.163357864453935	0.207751890780955	NA	elongation factor 2-like	CIGSSA_079791
TRINITY_DN104345_c0_g12_i1	0.50386488909203	0.896814650870838	0.326264030308017	0.352722534012809	-0.518676029371224	-0.263509177781668	-0.255166851589556	NA	protein phosphatase 1 regulatory subunit 14B-like, transcript variant X2	CIGSSA_005747
TRINITY_DN104345_c0_g15_i1	1	1	0.269527742285293	0.467493532161842	0.0627193177087063	-0.362343115053975	0.425062432762681	NA	protein phosphatase 1 regulatory subunit 14B-like, transcript variant X2	CIGSSA_005747
TRINITY_DN104345_c0_g19_i1	0.508178462322325	0.743100945897655	0.373494396559399	0.281848016473761	-0.0206312891699431	1.26223753561621	-1.28286882478616	NA	protein phosphatase 1 regulatory subunit 14B-like, transcript variant X2	CIGSSA_005747
TRINITY_DN104345_c0_g29_i1	0.733786781887232	0.743885853380233	0.344615621530643	1	-0.0803916906883632	0.082217597883291	-0.162609288571654	NA	protein phosphatase 1 regulatory subunit 14B-like, transcript variant X2	CIGSSA_005747
TRINITY_DN104345_c0_g30_i1	1	1	0.269527742285293	0.467493532161842	0.0627193177087063	-0.362343115053975	0.425062432762681	NA	protein phosphatase 1 regulatory subunit 14B-like, transcript variant X2	CIGSSA_005747
TRINITY_DN104345_c0_g31_i1	0.988404187110029	0.662413760560634	0.00840971629744639	0.13490760703517	-0.364066073197387	0.209115247594136	-0.573181320791523	NA	protein phosphatase 1 regulatory subunit 14B-like, transcript variant X2	CIGSSA_005747
TRINITY_DN104345_c0_g5_i1	0.147263888322182	0.890354639413605	0.278921574394158	7.40890337165567e-06	-0.62696691400396	-0.321552482812571	-0.305414431191389	NA	protein phosphatase 1 regulatory subunit 14B-like, transcript variant X2	CIGSSA_005747
TRINITY_DN104380_c0_g1_i1	0.282187983980014	0.974900454378087	0.0986357400546743	0.00234864314956746	-0.286638468712057	-0.286280898425671	-0.000357570286385143	NA	NA	CIGSSA_004929
TRINITY_DN104380_c0_g2_i1	1	0.979480989989586	0.600997759067174	0.38571833564197	0.393850509671633	0.346813528838145	0.0470369808334883	NA	NA	CIGSSA_004929
TRINITY_DN104406_c0_g1_i1	0.991781779661656	0.875918259379623	6.09196347369106e-08	0.698043972237394	0.75292369226483	0.60961006906316	0.14331362320167	NA	NA	NA
TRINITY_DN104409_c0_g1_i1	0.969424390380352	0.889478811868245	1.35035814087733e-05	0.310779912976418	-0.0108839189827531	0.337500241344947	-0.348384160327701	NA	leucine-rich repeat transmembrane protein FLRT2-like, transcript variant X1	CIGSSA_042988
TRINITY_DN10440_c0_g1_i1	0.18348559417455	0.899221960767107	0.00713390873736298	0.278212041896821	-0.352055388076383	-0.304598972454159	-0.0474564156222242	NA	NA	NA
TRINITY_DN104418_c0_g1_i1	1	0.120599886200631	6.75964550105454e-05	0.736306264008308	0.620608889420131	-0.52654747968312	1.14715636910325	NA	keratin, type I cytoskeletal 13	CIGSSA_061745
TRINITY_DN104418_c0_g2_i1	1	0.00295619754172636	9.53102235087004e-06	1	0.147284195302897	1.66349160369563	-1.51620740839274	J	keratin, type I cytoskeletal 13-like	CIGSSA_013344
TRINITY_DN104418_c0_g3_i1	0.965087940675439	0.000253478203337643	0.108030220048488	0.406682347025074	-1.18619188837937	-3.35076393427334	2.16457204589398	B	keratin, type I cytoskeletal 13-like	CIGSSA_013344
TRINITY_DN104427_c0_g1_i1	0.941899122300591	0.866948825150268	0.227077871011449	0.252188048099724	0.804120616667891	0.136326352565329	0.667794264102562	NA	NA	NA
TRINITY_DN104430_c0_g1_i1	0.174884392087901	0.875918259379623	0.000563621695070329	2.36852759273123e-06	-0.0173009535380597	0.277426084093067	-0.294727037631127	NA	NA	CIGSSA_023001
TRINITY_DN104431_c0_g1_i1	1	0.879272128804501	0.000576888279909831	0.156838603957571	-0.117475376905285	-0.0294681860490812	-0.0880071908562041	NA	NA	NA
TRINITY_DN104442_c0_g1_i1	0.877951942954203	0.531008451958417	0.0426995658660407	0.225018267919024	-0.150374992703657	0.398155046914916	-0.548530039618573	NA	B box and SPRY domain-containing protein-like, transcript variant X2	CIGSSA_058350
TRINITY_DN104443_c0_g1_i1	0.43519687852572	0.883766308115117	3.12625687088864e-05	1	-0.226383871867712	-0.385564328653025	0.159180456785314	NA	lens fiber major intrinsic protein-like	CIGSSA_081010
TRINITY_DN104443_c1_g1_i1	1	0.889980850120398	0.0364948920357294	0.474154637219719	0.168653169565101	-0.205181453086078	0.373834622651179	NA	lens fiber major intrinsic protein-like	CIGSSA_081010
TRINITY_DN104451_c0_g2_i2	0.120723821125141	0.87365680620889	0.686644265997858	0.0719873871313362	-0.698418572262953	-1.24713586060037	0.548717288337419	NA	pollen-specific leucine-rich repeat extensin-like protein 2	NA
TRINITY_DN104453_c0_g1_i1	1	0.889980850120398	0.0825380410651714	0.284085372386946	0.520239814179137	0.569850448408267	-0.0496106342291307	NA	thyroid hormone receptor, beta, transcript variant X6	CIGSSA_075230
TRINITY_DN104476_c0_g1_i1	0.332951526419816	0.910442307266291	1.71470070295176e-05	0.123550906256754	0.229860101923786	0.157345486378564	0.0725146155452221	NA	semaphorin-6B-like, transcript variant X1	CIGSSA_073144
TRINITY_DN104490_c0_g1_i1	0.76724732601747	0.88925157218942	0.221065120378017	0.360738954099032	0.853642600005133	0.295187830369666	0.558454769635467	NA	NA	NA
TRINITY_DN104492_c0_g1_i1	0.957038061057204	0.825679750358393	0.183754363366749	0.49049653452938	-0.775291960111337	0.14211057978767	-0.917402539899007	NA	NA	NA
TRINITY_DN10449_c0_g1_i1	0.621596823034	0.914530992144471	0.0153508630601159	0.171512782444634	-0.0595667930710962	-0.50912705162556	0.449560258554464	NA	cyclin-J-like, transcript variant X2	CIGSSA_028716
TRINITY_DN104505_c0_g2_i1	0.681247069512912	0.900803016318256	0.055995764575629	0.500856151956929	-0.125173374846881	0.104605504978014	-0.229778879824895	NA	NA	CIGSSA_027401
TRINITY_DN104509_c0_g1_i1	0.597245887054461	0.882616877345408	0.0553841456343352	0.487346391893199	0.482542991350738	-0.0410665539967502	0.523609545347488	NA	NA	CIGSSA_016145
TRINITY_DN104513_c0_g1_i1	0.00831357948298021	0.516247719086426	3.67413321646394e-06	4.55502371712488e-07	0.0620685005594627	-0.228520282964329	0.290588783523792	K	glutathione S-transferase P-like, transcript variant X1	CIGSSA_043217
TRINITY_DN104514_c0_g1_i1	1	0.851142432226406	0.33495317872743	0.371156310646275	-0.215656781781639	0.222862198608102	-0.438518980389742	NA	bromodomain-containing protein 8-like, transcript variant X3	CIGSSA_045638
TRINITY_DN104529_c1_g1_i1	0.989336655594762	0.897972951049701	0.250991491473282	0.558769310760676	0.839132100812627	0.0513583266059005	0.787773774206727	NA	NA	CIGSSA_108430
TRINITY_DN104542_c0_g1_i2	0.16852916896431	0.874979240886488	0.809338835198699	0.0141076624537042	1.16245882635098	0.23805697710012	0.924401849250864	NA	NA	CIGSSA_004357
TRINITY_DN104542_c0_g2_i1	0.818985052042086	0.029406507689231	0.00683695872874832	0.0293244715021236	0.326098808552726	1.00539992320976	-0.679301114657035	NA	NA	NA
TRINITY_DN104545_c0_g1_i1	0.879523370634355	0.869903966255895	0.0273235205937178	0.00159201190196448	-0.0415189619181678	-0.232722020255305	0.191203058337138	NA	NA	NA
TRINITY_DN104585_c0_g1_i1	0.480801558203574	0.756836378756342	0.808383829614096	0.251614636106816	-1.18849536592498	-0.394217818346307	-0.794277547578676	NA	NA	CIGSSA_029889
TRINITY_DN10458_c0_g1_i1	0.978512059805945	0.808289762377182	0.395288536370951	0.201631253108163	-0.222754622195469	0.247401293324771	-0.47015591552024	NA	basic leucine zipper transcriptional factor ATF-like	NA
TRINITY_DN10458_c0_g2_i1	1	0.260981628262171	0.294355908058201	0.655958881044632	-0.909059381313665	-0.571108885121118	-0.337950496192547	NA	NA	CIGSSA_033407
TRINITY_DN104604_c0_g1_i1	0.48323125946227	0.795201495021516	0.00103001548200479	0.16112840761088	0.0931444522967539	-0.426853675052559	0.519998127349312	NA	NA	NA
TRINITY_DN104609_c0_g1_i2	1	1	0.523893631478305	0.390925329040119	-0.891566481636825	-1.19215602655776	0.300589544920936	NA	inositol polyphosphate 5-phosphatase K-like, transcript variant X2	CIGSSA_057303
TRINITY_DN104618_c0_g1_i4	0.83415300418562	0.863483252365859	0.125507957328559	0.0361977496672255	-0.080153265669168	0.182835913438031	-0.262989179107199	NA	NA	CIGSSA_093955
TRINITY_DN104626_c0_g1_i1	0.509911332536473	0.8650989204013	0.00802530589631257	0.0579297510115875	-0.288128388959564	0.149941097486774	-0.438069486446338	NA	NA	CIGSSA_056983
TRINITY_DN104626_c0_g2_i1	1	0.89238327222043	0.0551351005319348	0.502665992475249	0.173633558165014	-0.0443393058065757	0.21797286397159	NA	NA	CIGSSA_024331
TRINITY_DN104634_c0_g1_i1	0.299975244705741	0.639613570780279	0.292452839682995	0.0906858721855479	-0.752294209111601	0.439274478503595	-1.1915686876152	NA	protein sel-1 homolog 3-like, transcript variant X2	CIGSSA_103171
TRINITY_DN104634_c0_g1_i1	0.299975244705741	0.639613570780279	0.292452839682995	0.0906858721855479	-0.752294209111601	0.439274478503595	-1.1915686876152	NA	protein sel-1 homolog 3-like, transcript variant X2	CIGSSA_103171
TRINITY_DN104634_c0_g1_i2	1	0.939701460884311	1.36169492079003e-17	0.4847760957573	0.284535609699694	0.587626333822548	-0.303090724122854	NA	protein sel-1 homolog 3-like, transcript variant X2	CIGSSA_103171
TRINITY_DN104649_c1_g1_i1	1	0.889659021721867	0.187678315409799	0.567309098482494	-0.295303309800106	-0.251655663448642	-0.0436476463514646	NA	NA	NA
TRINITY_DN104656_c0_g1_i1	0.103326226034762	0.696648995781474	0.0818518074567849	0.509328373467787	-0.15311255142074	0.85960130405809	-1.01271385547883	NA	mitochondrial pyruvate carrier 2-like	CIGSSA_089189
TRINITY_DN104656_c0_g2_i1	0.273910012280261	1	0.992877561041546	0.79248033135212	-1.31438413435628	0.481992864165021	-1.7963769985213	NA	mitochondrial pyruvate carrier 2-like	CIGSSA_089189
TRINITY_DN104656_c0_g3_i1	0.171059627064869	1	0.000624332088648967	0.202786931306292	-0.0503741678028098	-2.50980241053446	2.45942824273165	NA	mitochondrial pyruvate carrier 2-like	CIGSSA_089189
TRINITY_DN104665_c0_g1_i1	0.805284835478779	0.496430818549083	0.2796656709303	0.164301472685316	-0.172351039745421	0.166074612541684	-0.338425652287105	NA	NA	NA
TRINITY_DN104672_c0_g1_i1	1	0.885571758811898	0.167303974152414	0.386875419758995	0.225189809305046	-0.105069127403768	0.330258936708814	NA	NA	CIGSSA_111609
TRINITY_DN104675_c0_g2_i1	1	0.865125922707441	0.347845839456641	0.607311158118429	-0.010817926168478	0.648176389422613	-0.658994315591092	NA	bicaudal D-related protein 1-like, transcript variant X2	CIGSSA_101677
TRINITY_DN104704_c0_g1_i1	0.897489764247505	0.874986803119694	0.207120917227578	0.134269349454563	0.814243847150013	0.70593546136387	0.108308385786143	NA	NA	NA
TRINITY_DN104710_c0_g1_i1	0.569535273745748	0.884129409313664	0.0168969345703349	0.0397564661992827	-0.409864475420861	-0.123903606835337	-0.285960868585524	NA	solute carrier family 26 member 6-like	CIGSSA_067159
TRINITY_DN104710_c0_g2_i1	0.923258409078598	0.858000655723525	0.0620281638002264	0.115565394072198	-0.289986533586572	0.241202830745298	-0.53118936433187	NA	solute carrier family 26 member 6-like	CIGSSA_067159
TRINITY_DN104710_c0_g3_i1	7.81239737633123e-05	1	0.00338176967520783	0.302996161935968	-0.432268822293156	0.173021323065953	-0.605290145359109	I	solute carrier family 26 member 6-like	CIGSSA_067159
TRINITY_DN104717_c0_g1_i1	0.00700469924835384	0.0114189850768934	1.58918923831526e-11	0.000300641765065062	-0.0330966428102857	0.321037168775045	-0.354133811585331	J	3-hydroxyanthranilate 3,4-dioxygenase	CIGSSA_002838
TRINITY_DN104721_c0_g1_i1	0.177739196158652	0.871204096085241	6.71254702007221e-08	0.000856329972236374	0.1318005998984	-0.104491308920292	0.236291908818692	NA	DOMON domain-containing protein FRRS1L-like	CIGSSA_028468
TRINITY_DN104724_c1_g1_i1	0.0559201275887979	0.807513285614434	0.00406547612672625	0.453160708822636	-0.283602798851795	-0.206672254712986	-0.0769305441388086	NA	NA	NA
TRINITY_DN104730_c0_g1_i1	0.908069149825775	0.850629683685707	0.0192774927252703	0.0130270396984456	-0.118466488032063	-0.211488574766029	0.0930220867339651	NA	NA	CIGSSA_106584
TRINITY_DN104733_c1_g1_i1	0.325216533582981	0.758746579645693	0.00011819474926131	0.00746406323877306	0.0676714046707441	0.0798392458217885	-0.0121678411510444	NA	NA	NA
TRINITY_DN104740_c0_g1_i1	1	0.792224095434189	0.100527139545984	0.388381870262656	0.0456689500122698	-0.399997845125567	0.445666795137837	NA	NA	CIGSSA_027712
TRINITY_DN104740_c0_g2_i1	1	0.885888249671032	0.402245896266442	0.453109380667724	0.591958378770051	0.593508933440524	-0.00155055467047354	NA	NA	CIGSSA_011330
TRINITY_DN104747_c0_g1_i1	1	0.948169564650065	0.0518406708367204	0.208889103634929	0.41483490857174	0.0191954027394622	0.395639505832278	NA	transcription factor 20-like, transcript variant X1	CIGSSA_097204
TRINITY_DN104747_c1_g1_i1	0.979202926223066	0.903888306483541	0.181811962833753	0.322586350455681	-0.231578828966353	-0.141252610009565	-0.0903262189567885	NA	transcription factor 20-like, transcript variant X1	CIGSSA_098301
TRINITY_DN104754_c0_g1_i1	0.892157620710665	0.884407516362393	0.00639256229412371	0.544098576902949	0.371386039662756	0.242931010902569	0.128455028760187	NA	NA	NA
TRINITY_DN104755_c0_g1_i1	0.991709596623762	0.69325379186021	0.0260988630679236	0.157210299482021	-1.72222272361742	-0.52803134461081	-1.19419137900661	NA	NA	CIGSSA_105994
TRINITY_DN104769_c0_g1_i2	0.973099104328828	0.812240166094364	0.0231999837447551	0.412493286940951	-0.892412215120043	-0.842092491692069	-0.050319723427974	NA	spindlin-Z-like, transcript variant X3	CIGSSA_102178
TRINITY_DN104770_c0_g1_i1	0.694087508666829	0.870629889143149	0.142089634275589	0.145745265491493	0.163064641782326	1.0889135946587	-0.925848952876371	NA	NA	CIGSSA_061655
TRINITY_DN104795_c0_g1_i1	1	0.871818918238496	0.0109835605951386	0.495782854089366	-0.594561422170682	0.32503024561225	-0.919591667782932	NA	uncharacterized LOC106599145, transcript variant X2	CIGSSA_018160
TRINITY_DN104806_c0_g1_i1	0.673380232792833	0.869489535659427	0.206584401009382	0.00666865746428963	0.0375181879257019	-0.493435619243845	0.530953807169547	NA	NA	NA
TRINITY_DN104821_c0_g1_i1	0.860096076120791	0.844413246437999	0.124737406827304	0.065626089437195	0.292775385053799	0.780807531314868	-0.488032146261069	NA	NA	NA
TRINITY_DN104832_c1_g1_i1	1	0.80850313704389	0.0667355621090069	0.282360976547363	-0.18273469122001	-0.321624935256297	0.138890244036287	NA	NA	NA
TRINITY_DN104858_c0_g1_i1	0.494365326110529	0.863762507910611	0.663076972047224	0.416330168278176	2.20384384402241	0.170510059362607	2.03333378465981	NA	family with sequence similarity 204, member A, transcript variant X6	CIGSSA_002796
TRINITY_DN104858_c0_g2_i1	1	0.849951122269779	0.244792372880152	0.244106385127416	-0.167374228981637	-0.0692702270943534	-0.098104001887284	NA	family with sequence similarity 204, member A, transcript variant X6	CIGSSA_002796
TRINITY_DN104859_c0_g1_i1	0.346748644404133	0.061594055499378	0.943487716322515	1	0.477289094603177	0.755069767329089	-0.277780672725912	NA	NA	NA
TRINITY_DN104861_c0_g1_i1	0.411770201818205	0.882764081516335	0.161925612218097	0.118997811896558	1.28849612715848	0.217039792537484	1.07145633462099	NA	NA	CIGSSA_078671
TRINITY_DN104861_c0_g2_i1	1	0.871204096085241	0.0226497371002715	0.191360939969117	-0.217744320795242	-0.0462389335516245	-0.171505387243618	NA	NA	CIGSSA_078671
TRINITY_DN104861_c2_g1_i1	1	0.889980850120398	0.202775385947838	0.0399557226049451	0.452911557333106	0.118596342974594	0.334315214358512	NA	zinc finger MYM-type protein 3-like, transcript variant X1	CIGSSA_022724
TRINITY_DN104866_c0_g1_i1	0.749569143377201	0.835235877463895	2.48188481784798e-05	0.0246660709800467	-0.0212916758150444	-0.0527775759706894	0.031485900155645	NA	NADH dehydrogenase (ubiquinone) 1 beta subcomplex, 9, 22kDa	CIGSSA_122846
TRINITY_DN104866_c0_g2_i1	0.77465133117325	1	0.0503549337934642	0.679043523473046	0.0265059779377584	-0.184613065647763	0.211119043585521	NA	NADH dehydrogenase (ubiquinone) 1 beta subcomplex, 9, 22kDa	CIGSSA_122846
TRINITY_DN104869_c0_g1_i1	1	0.881630789821104	0.0205069159709508	0.194697488781943	0.115918325857816	-0.249739067840117	0.365657393697933	NA	NA	CIGSSA_012329
TRINITY_DN104879_c0_g2_i1	0.810190060520864	0.633979957377522	0.0252649202924709	0.0640674901931062	-0.423981641589707	-1.34893042709273	0.924948785503019	NA	double-strand-break repair protein rad21 homolog	CIGSSA_122746
TRINITY_DN104879_c0_g3_i1	0.101522534121983	0.885559243056145	0.260173177030225	0.182199530362963	0.0189530255118662	1.52649984968606	-1.50754682417419	NA	double-strand-break repair protein rad21 homolog	CIGSSA_122746
TRINITY_DN104884_c0_g1_i1	1	0.890080493586755	0.318083224501481	0.129746239565967	-0.426362070523128	-0.0369894355935622	-0.389372634929566	NA	NA	CIGSSA_088855
TRINITY_DN104897_c0_g1_i1	0.935653242606061	0.88660986064351	0.24896237551812	0.0760855451499206	-0.195270732175021	-0.0749731086501358	-0.120297623524885	NA	NA	NA
TRINITY_DN104907_c1_g1_i1	1	0.871357264276358	0.00629990285813431	0.250195949233306	-0.101295795374379	-0.0564386356441125	-0.0448571597302663	NA	pituitary tumor-transforming gene 1 protein-interacting protein-like	CIGSSA_038879
TRINITY_DN104907_c3_g5_i1	1	0.87437001795174	0.102344035126652	0.258118712163906	0.220202540401119	0.314736654369625	-0.094534113968506	NA	C-C motif chemokine 25-like	CIGSSA_018193
TRINITY_DN104912_c0_g1_i1	1	0.887275851885358	0.148985403301923	0.310407083784198	0.202954510565223	0.129761486444535	0.0731930241206875	NA	NA	CIGSSA_051799
TRINITY_DN104925_c0_g1_i2	1	0.617616124890089	0.181270286709546	0.290457668384117	0.4011321534384	-0.261291730262092	0.662423883700491	NA	NA	NA
TRINITY_DN104930_c0_g1_i1	1	0.910047638776438	0.596617928071043	0.205895479007545	-0.0986230779171057	-0.786480305268361	0.687857227351255	NA	DNA damage-inducible transcript 3 protein-like	CIGSSA_108344
TRINITY_DN104936_c1_g1_i1	0.679649110226411	0.60770175521474	2.90799575496102e-08	0.0507721199780365	0.0275020025223954	0.0207855033607512	0.00671649916164414	NA	peptidyl-prolyl cis-trans isomerase FKBP14	CIGSSA_075577
TRINITY_DN104945_c0_g1_i1	1	0.885201911989726	0.0269887851833537	0.804557036459827	1.13527107902506	1.2375567046894	-0.102285625664338	NA	uncharacterized LOC106585329	CIGSSA_115029
TRINITY_DN104945_c0_g2_i1	0.935209002186408	0.691015628220338	0.120058445934965	0.10574569165121	-1.46576508173779	-1.33742959418108	-0.12833548755671	NA	uncharacterized LOC106585329	CIGSSA_115029
TRINITY_DN104950_c1_g1_i1	0.923635028248277	0.21478282387095	0.845462891254277	1	0.58502380062163	0.602980050876797	-0.0179562502551673	NA	NA	NA
TRINITY_DN104950_c1_g1_i2	1	0.375501880596642	0.0706181377419937	0.505476277719668	0.157492603447654	0.813312686953753	-0.655820083506099	NA	NA	NA
TRINITY_DN104962_c0_g1_i1	0.78200903211358	0.872361233530911	1.26684836010034e-06	0.432420118001282	0.37542883965944	1.49545802113266	-1.12002918147322	NA	NA	NA
TRINITY_DN104976_c0_g1_i1	0.904009565750302	0.884849478508603	3.16977750721107e-08	0.367278516322014	-0.403320272671563	-0.48492221760238	0.0816019449308168	NA	interleukin 17D, transcript variant X8	CIGSSA_106744
TRINITY_DN104976_c0_g1_i2	0.897564360984681	0.879028624410377	0.00857644572732237	0.407331468195765	1.73917426905577	2.3449359108807	-0.60576164182493	NA	interleukin 17D, transcript variant X8	CIGSSA_106744
TRINITY_DN104976_c0_g1_i2	0.897564360984681	0.879028624410377	0.00857644572732237	0.407331468195765	1.73917426905577	2.3449359108807	-0.60576164182493	NA	interleukin 17D, transcript variant X8	CIGSSA_106744
TRINITY_DN104978_c0_g1_i1	0.606749328418125	0.874163383732214	0.000705612222356621	0.467855570266522	-0.547998675491703	0.802548858170834	-1.35054753366254	NA	NA	NA
TRINITY_DN104981_c0_g2_i1	0.59947782240414	0.373614211028866	0.111857676855506	0.879613416758847	0.275289576840542	1.64495444173383	-1.36966486489329	NA	CK046 protein, transcript variant X1	CIGSSA_055874
TRINITY_DN104982_c0_g1_i1	1	0.881399597003009	0.134426957872348	0.278197577565385	0.399995787058186	-0.13182399894291	0.531819786001095	NA	NA	CIGSSA_124646
TRINITY_DN105001_c0_g1_i1	1	0.555774963006741	0.306660054707496	0.477562751437383	0.914903079482165	-0.125689568996664	1.04059264847883	NA	NA	CIGSSA_097535
TRINITY_DN105020_c0_g2_i1	0.579080641147845	0.878271238304006	0.096996810584996	0.149390739575671	-0.900603785162444	-0.116614379525658	-0.783989405636786	NA	Phosphatidylinositol-specific phospholipase C X domain-containing protein 1	CIGSSA_090361
TRINITY_DN105020_c0_g2_i2	0.989200504711519	0.329505323810581	0.120621602058352	0.0916093806216234	0.144990498501155	0.357789915578201	-0.212799417077045	NA	regucalcin-like	CIGSSA_086262
TRINITY_DN105041_c0_g1_i1	0.4732879101333	0.643657676100751	0.519328457934655	0.0471966870087369	2.3739057267821	1.15026685221863	1.22363887456347	NA	NA	NA
TRINITY_DN105041_c0_g2_i1	0.673690031892249	0.879562755766498	1	0.567484081879596	-1.92907636441403	-1.04903178404478	-0.880044580369248	NA	NA	NA
TRINITY_DN105046_c1_g1_i1	1	0.876568410620049	0.082777748634022	0.400614977632036	-0.0713159308216388	0.00401503662815102	-0.0753309674497898	NA	NA	CIGSSA_124649
TRINITY_DN105049_c0_g4_i1	1	0.836684908773019	0.169822275982243	0.555499977065669	0.48099331588764	0.0208685316194342	0.460124784268206	NA	semaphorin-4F-like	CIGSSA_079173
TRINITY_DN105074_c0_g1_i1	0.674071267089909	0.704807163393797	2.05952075478616e-06	0.00345437436401665	-0.160189610606981	-0.132033346260309	-0.0281562643466727	NA	protein lin-9 homolog, transcript variant X1	CIGSSA_080343
TRINITY_DN105078_c0_g1_i1	1	0.949870331391967	0.37799855825818	0.51732086298796	0.304496579561532	0.262243970280175	0.0422526092813563	NA	NA	CIGSSA_122912
TRINITY_DN105078_c0_g2_i1	0.93990393349967	0.895052221739825	0.178590484174681	0.00829649910083713	-0.104685602183809	0.130546202020897	-0.235231804204707	NA	NA	CIGSSA_122912
TRINITY_DN105083_c0_g2_i1	0.944121472329462	0.892512825405264	0.0107007398002642	0.622323030742636	-0.144540807480928	0.154640946513715	-0.299181753994643	NA	NA	NA
TRINITY_DN105105_c1_g1_i1	1	0.897341281505173	0.000339433113443243	0.374994853117943	-0.0811518675129723	0.158728816666979	-0.239880684179951	NA	cadherin-12-like, transcript variant X3	CIGSSA_098106
TRINITY_DN105111_c0_g1_i1	0.616928001436367	0.873129750202506	0.465174816595972	0.173969396302473	-1.21240401962911	-1.51671124736654	0.304307227737427	NA	tudor domain containing 1, transcript variant X3	CIGSSA_097928
TRINITY_DN105111_c0_g1_i2	1	0.818177823857776	0.0467961582821479	0.506585280530268	-0.527763349644959	0.274225637749458	-0.801988987394416	NA	tudor domain containing 1, transcript variant X3	CIGSSA_097928
TRINITY_DN105132_c0_g1_i1	1	0.87365680620889	0.0701665734701609	0.168749654567081	0.406981669859403	0.723709457465007	-0.316727787605603	NA	NA	NA
TRINITY_DN105141_c0_g1_i1	1	0.00126675580259783	0.346542125563509	0.489373168524033	-0.512357531709005	2.19187231299592	-2.70422984470493	E	ATPase inhibitor B, mitochondrial-like	CIGSSA_044664
TRINITY_DN105146_c0_g1_i1	0.0441572019365189	0.863762507910611	5.26244338400822e-11	3.93650865137029e-05	0.100177019777703	-0.0186156021079903	0.118792621885693	NA	saccharopine dehydrogenase-like oxidoreductase	CIGSSA_078679
TRINITY_DN105146_c1_g1_i1	0.521234922866059	0.848163014729067	0.00569069241369364	0.168888522594585	-0.0140778838866513	-0.206337102390879	0.192259218504228	NA	saccharopine dehydrogenase-like oxidoreductase	CIGSSA_078679
TRINITY_DN105147_c1_g1_i1	0.145821873935913	1	0.771654776988067	0.254193364245797	-0.384663716620013	-1.76344951140413	1.37878579478411	NA	vesicle-fusing ATPase	CIGSSA_098475
TRINITY_DN105147_c1_g4_i1	0.921069594784994	0.867483261020964	0.294955056179821	0.342050532288571	0.238923791213978	0.782359857252572	-0.543436066038594	NA	vesicle-fusing ATPase	CIGSSA_098475
TRINITY_DN105155_c0_g1_i1	0.881056098753416	0.91678308373853	1.49428167037286e-06	0.552137771793635	-0.376136335427157	-0.511898737946347	0.13576240251919	NA	NA	CIGSSA_046402
TRINITY_DN10515_c0_g1_i1	0.257769410120909	0.869489535659427	0.00102964544772567	0.0273441221796183	0.305314634061784	0.162695001874185	0.142619632187599	NA	NA	NA
TRINITY_DN105175_c0_g1_i1	1	0.628920045006324	0.102290220442154	0.0400076406856755	-0.517652010799183	-1.27006841172057	0.752416400921386	NA	microtubule-associated protein 10	CIGSSA_097172
TRINITY_DN105180_c0_g1_i1	0.85183906497798	0.887304200157142	0.00807679564856782	0.0507948200194488	-0.161800303958804	-0.158151024623832	-0.00364927933497188	NA	NA	NA
TRINITY_DN105201_c0_g1_i1	1	0.909517435626326	0.240195901803562	0.0473627689208381	0.38221989780345	0.188359317390024	0.193860580413426	NA	NA	NA
TRINITY_DN105210_c1_g3_i1	0.974913587832281	0.831459942037192	0.127828671355902	0.402984274686807	-0.821828086736289	-0.702877673255307	-0.118950413480982	NA	NA	CIGSSA_011252
TRINITY_DN105212_c0_g1_i1	0.906032044707542	0.892233921871592	0.116613141005648	0.245714200434183	0.314413781561061	0.0600348787491555	0.254378902811905	NA	SEH1-like nucleoporin, transcript variant X1	CIGSSA_074088
TRINITY_DN105212_c0_g2_i1	1	0.91073423559452	0.221733534028653	0.132939792866052	-0.0564970512132715	-1.2719258353792	1.21542878416592	NA	SEH1-like nucleoporin, transcript variant X1	CIGSSA_074088
TRINITY_DN105215_c0_g1_i1	0.16166957478438	0.885571758811898	0.0968760681912836	0.540781958755891	-0.785011727985542	0.988293422374607	-1.77330515036015	NA	NA	NA
TRINITY_DN105215_c0_g2_i1	0.871880962339074	0.42965243796262	0.613692552906975	0.582483550917773	-0.592297384473414	-0.895025144078057	0.302727759604643	NA	NA	NA
TRINITY_DN105225_c0_g1_i1	0.000370148980278854	0.330154305631505	2.00469607494906e-07	9.94524631585325e-05	0.00704274950304486	-0.126727627222797	0.133770376725842	G	Probable thiopurine S-methyltransferase, transcript variant X4	CIGSSA_075002
TRINITY_DN105225_c0_g1_i2	0.614323109765727	0.861454330130435	0.0418660218532815	0.127369708809848	-0.0474474345272431	0.165738594562992	-0.213186029090235	NA	Probable thiopurine S-methyltransferase, transcript variant X4	CIGSSA_075002
TRINITY_DN105226_c0_g2_i1	0.000319024817068163	0.848030270297291	0.125952004797841	2.41183115612026e-07	-0.380289442869416	-0.280250446722259	-0.100038996147157	O	histone deacetylase complex subunit SAP130-like, transcript variant X4	CIGSSA_072758
TRINITY_DN105228_c0_g1_i1	0.171047356389962	0.910447437927683	0.0488687308759756	3.66257538597872e-07	0.321420032282753	0.0983929655835588	0.223027066699194	NA	nuclear receptor coactivator 5-like, transcript variant X3	CIGSSA_050984
TRINITY_DN105238_c0_g1_i1	0.802754438159871	0.888057024514495	0.076231140643676	0.417456187590507	-0.178251193954692	0.431355996005237	-0.609607189959929	NA	NA	NA
TRINITY_DN105245_c0_g1_i1	0.878522253402907	0.867391005538432	0.169575920228562	0.494877238862978	0.547133652754222	1.26825312039957	-0.721119467645346	NA	NA	CIGSSA_056825
TRINITY_DN105259_c0_g1_i1	0.63678613736454	0.00128193965851646	3.00984730586622e-19	8.73949503767481e-07	0.0436423116123088	0.407225957366205	-0.363583645753896	J	NA	CIGSSA_038727
TRINITY_DN10525_c0_g1_i1	0.332250409351085	0.862716960147501	0.000400213846004118	0.156826508730179	0.0555387096784441	0.205787327557264	-0.15024861787882	NA	NA	NA
TRINITY_DN105262_c0_g2_i1	1	0.876132863584072	0.0759255339728134	0.282707232922548	-0.355108690081646	0.491872701403167	-0.846981391484814	NA	NA	CIGSSA_055977
TRINITY_DN105269_c0_g2_i1	0.817671085692892	0.887935271847413	0.000932492351703911	0.0668004813103165	0.272119909961364	-0.194311894127258	0.466431804088623	NA	NA	NA
TRINITY_DN10527_c0_g1_i1	0.454643757037713	0.871135457028288	0.0506743168123891	0.230876565335949	0.243677578077158	0.827224509436896	-0.583546931359738	NA	NA	CIGSSA_050778
TRINITY_DN105301_c1_g1_i2	0.662014620418722	0.95115474295348	0.345543060102405	0.709881276864334	-1.27161236719985	-1.12261099776572	-0.14900136943413	NA	NA	NA
TRINITY_DN105308_c0_g1_i1	0.493825511577199	0.867483261020964	0.118864474190861	0.00162044036799901	-0.041358980662045	0.176985063950577	-0.218344044612622	NA	PR domain zinc finger protein 16-like, transcript variant X1	CIGSSA_067184
TRINITY_DN105328_c1_g1_i1	0.998250234055023	0.905118006128968	0.2096697616664	0.128691632623979	0.54110393659888	0.468424806433152	0.0726791301657275	NA	NA	CIGSSA_089900
TRINITY_DN105330_c0_g1_i1	0.951091661534676	0.884407516362393	0.00178285634300474	0.698952282353622	-0.299576531616133	-0.205442522776153	-0.0941340088399796	NA	NA	NA
TRINITY_DN105336_c0_g1_i1	1	0.848532219241771	0.0459584766254558	0.0367992593053299	-0.275675145308116	0.0440874469293783	-0.319762592237494	NA	NA	CIGSSA_068932
TRINITY_DN105336_c1_g1_i1	0.640272269896951	0.841976926903494	0.00771247215436037	0.099350986301727	-0.320335320180765	-0.060686339088855	-0.25964898109191	NA	NA	CIGSSA_068932
TRINITY_DN105340_c0_g1_i1	0.707296951753014	0.0832184284891007	0.000623263480222916	0.026514151139394	0.243306060005735	0.131124786183223	0.112181273822512	NA	NA	NA
TRINITY_DN105348_c0_g1_i1	1	0.924027625287004	0.153085277388826	0.465932083848263	0.296750562316253	-0.444264416577174	0.741014978893427	NA	NA	NA
TRINITY_DN105354_c0_g1_i1	0.369410082228354	0.884849478508603	0.0778989913611276	0.0959937660237886	-0.386798369435418	-0.700063986891045	0.313265617455627	NA	homeobox protein AKR-like, transcript variant X2	CIGSSA_098153
TRINITY_DN105360_c0_g1_i1	1	0.721838957768394	0.186161993406988	0.478990932030042	-1.04452980785885	-0.202153320535216	-0.842376487323639	NA	FERM, RhoGEF and pleckstrin domain-containing protein 1-like, transcript variant X1	CIGSSA_106235
TRINITY_DN105366_c0_g1_i1	1	0.93865537204072	1.55289662497048e-08	0.513496835747735	0.137130394494751	0.217544295301567	-0.0804139008068159	NA	NA	CIGSSA_079597
TRINITY_DN105377_c0_g1_i1	0.453778156276587	0.866087109177169	0.000466307308966626	0.0016796213917465	0.0812100424904873	0.158815451218611	-0.0776054087281241	NA	NA	CIGSSA_102651
TRINITY_DN105383_c0_g1_i1	0.628170296582205	0.523399700632229	0.255757909276906	0.280653518616291	-1.00616587035188	-1.50934548851943	0.503179618167545	NA	NA	NA
TRINITY_DN105386_c0_g2_i1	1	0.90047557828248	0.332235059200917	0.253187103933597	-0.0121812296823318	0.0481159670574057	-0.0602971967397375	NA	solute carrier family 8 (sodium/lithium/calcium exchanger), member B1, transcript variant X1	CIGSSA_101247
TRINITY_DN105402_c0_g1_i1	0.228364708417599	0.887143582040011	0.00195550486910109	0.00145989459732937	-0.354335643090468	-0.204699337078634	-0.149636306011834	NA	NA	CIGSSA_112609
TRINITY_DN105413_c0_g2_i1	1	0.913431108832358	0.175228659605794	0.428533278742062	-0.0275670973569779	0.20971208216412	-0.237279179521098	NA	NA	CIGSSA_111967
TRINITY_DN105413_c1_g1_i1	0.439190925241034	0.530336005392015	0.00104213086636152	0.0115573755886354	0.0516618514240036	0.0697984235635843	-0.0181365721395807	NA	apoptosis-enhancing nuclease-like, transcript variant X2	CIGSSA_111967
TRINITY_DN105421_c0_g1_i1	0.906041736263557	0.884407516362393	0.278214477906913	0.43015902543436	-0.310189132370796	-0.403891555736589	0.0937024233657931	NA	NA	CIGSSA_124497
TRINITY_DN105434_c0_g2_i1	1	0.0742799107705969	9.96730125274088e-05	0.46943006979818	-0.0655480229205749	-0.547556675252593	0.482008652332018	NA	NA	NA
TRINITY_DN105435_c2_g1_i1	1	0.89991110547965	0.113024601711011	0.0553214422421535	0.213663418357661	0.00675736493050577	0.206906053427155	NA	NA	NA
TRINITY_DN105436_c0_g1_i1	0.609767457229584	0.861189127371397	0.00646609931288843	0.000183373788971125	-0.0445008996478119	0.0222001991852838	-0.0667010988330957	NA	NA	NA
TRINITY_DN105438_c0_g1_i1	0.140288455152609	0.885559243056145	0.0218634222881305	0.753107866228136	-0.244517371423523	-1.63254484686827	1.38802747544475	NA	NA	NA
TRINITY_DN105438_c0_g1_i2	1	0.861296207205022	0.00553491158868473	0.56007586187728	0.119212372190334	-0.0268951264300926	0.146107498620427	NA	Integral membrane protein 2A	NA
TRINITY_DN105440_c0_g2_i1	1	0.728185900418494	0.310513485685144	0.492004686031243	0.702359132810291	1.38700153934355	-0.684642406533262	NA	NA	NA
TRINITY_DN105445_c0_g1_i1	1	0.903051195041818	0.042082001888175	0.376902371973253	-0.244245260341089	-0.0868773267731613	-0.157367933567928	NA	rho-related GTP-binding protein RhoV-like	CIGSSA_034976
TRINITY_DN105448_c0_g1_i1	0.996286326255882	0.885901609527535	0.0793515772126867	0.489183509456753	0.302246472681971	0.0583551452817321	0.243891327400239	NA	NA	CIGSSA_108978
TRINITY_DN105453_c0_g3_i1	0.811612790897645	0.871135457028288	0.00843293793085216	0.073117179439946	0.097539044711453	0.0721176171311133	0.0254214275803397	NA	NA	CIGSSA_044466
TRINITY_DN105462_c1_g1_i1	0.62141708459104	1	0.665128601034697	0.210330745575052	-1.27460098904409	-0.118996603594907	-1.15560438544918	NA	NA	CIGSSA_126631
TRINITY_DN105470_c1_g4_i1	1	0.877419404767131	0.159036307315311	0.512004978993433	0.0105253118437458	-0.323762953821049	0.334288265664794	NA	Chloride channel CLIC-like protein 1	CIGSSA_083962
TRINITY_DN105479_c0_g1_i1	0.470333145835202	0.870948999163306	0.000168283916873928	0.000973195777627754	0.015652711966376	0.0118619287132333	0.00379078325314268	NA	cyclin-dependent kinase 4 inhibitor D-like, transcript variant X1	CIGSSA_013545
TRINITY_DN105483_c0_g2_i1	0.732719654518624	0.857801173153305	0.120394687229107	0.265182654703772	-0.252549252963522	0.643535688530185	-0.896084941493707	NA	NA	NA
TRINITY_DN105485_c0_g1_i1	1	0.90845890908488	0.0476683017015564	0.414192852887687	-0.749446668849082	-0.0993045166938629	-0.650142152155219	NA	E3 ubiquitin-protein ligase TRIM39-like	NA
TRINITY_DN105496_c0_g1_i1	0.0882592100703432	0.780870302543037	0.0335597261135596	0.444207381533541	0.343710456130493	-0.189548276797216	0.533258732927709	NA	NA	CIGSSA_125365
TRINITY_DN105498_c0_g2_i1	0.973210258531745	0.638402310343631	0.0126696784512599	0.472844699315876	-0.545186242464495	-1.42166704560377	0.876480803139272	NA	NA	NA
TRINITY_DN105500_c0_g1_i1	1	0.906807122142898	0.00294490263372492	0.0503524844778827	-0.151856831874598	-0.122413538416547	-0.0294432934580509	NA	NA	NA
TRINITY_DN105503_c0_g1_i1	0.993057961875696	0.892978228270874	0.0698869990196952	0.114950162153045	0.00373848987236933	0.230468136444928	-0.226729646572559	NA	NA	CIGSSA_051696
TRINITY_DN105523_c0_g1_i1	0.92769269515884	9.24495547478045e-07	0.24269536127718	0.619291754814847	-2.95598404937216	-2.88603150107704	-0.0699525482951223	B	NA	NA
TRINITY_DN105523_c0_g2_i1	0.95684217035815	0.573896538558869	0.139087724257676	0.326886850199604	0.188898837354897	0.237329397500699	-0.0484305601458023	NA	NA	NA
TRINITY_DN105527_c0_g1_i1	0.981222661267568	0.884849478508603	0.0100473317779192	0.138086929349408	0.0611200112695609	0.266619230518043	-0.205499219248482	NA	NA	NA
TRINITY_DN105527_c0_g2_i1	1	0.870930565516087	0.244199619364332	0.354077515434106	0.421963258148061	0.161787539466891	0.26017571868117	NA	NA	NA
TRINITY_DN105530_c1_g2_i1	1	0.896814650870838	0.244966028245714	0.372336858671501	-0.0740388848526354	-0.275143512646767	0.201104627794132	NA	UAP56-interacting factor-like, transcript variant X8	CIGSSA_119810
TRINITY_DN105530_c1_g3_i1	1	0.88999706915774	0.0352190522517769	0.456022293006452	-0.363823839863339	-0.963822260269759	0.59999842040642	NA	NA	CIGSSA_096810
TRINITY_DN105550_c0_g2_i1	0.923635028248277	0.920834945280635	0.0118668121718515	0.448644054960913	0.0605255324807538	-0.539799443114714	0.600324975595468	NA	NA	NA
TRINITY_DN105574_c0_g1_i1	0.576335440550157	0.914530992144471	0.792629438767915	1	-1.03185083846178	-0.680928520962041	-0.350922317499741	NA	NA	CIGSSA_004978
TRINITY_DN105574_c1_g1_i1	1	0.852437186023368	0.136692988567541	0.0081823366867368	0.323039673812446	0.75311319248627	-0.430073518673824	NA	NA	CIGSSA_004978
TRINITY_DN105578_c1_g3_i1	0.942838886908231	0.879562755766498	0.0793265829751514	0.0402706454400581	0.132657773565455	0.27950557698638	-0.146847803420925	NA	AN1-type zinc finger protein 4-like, transcript variant X1	CIGSSA_058165
TRINITY_DN105582_c0_g1_i1	1	0.883729418515849	0.0820351890902361	0.377819965427781	0.233699002619547	0.103441628656126	0.130257373963421	NA	NA	NA
TRINITY_DN105588_c0_g1_i1	1	0.808552069779836	0.158854367586642	0.781195859600905	-0.266565075577099	0.816400802438976	-1.08296587801608	NA	protein-tyrosine kinase 6-like	NA
TRINITY_DN105588_c0_g2_i1	0.196635703674269	0.870176310576269	0.00815830352715693	0.0542956494796246	0.514937866588895	0.608252926255893	-0.0933150596669988	NA	protein-tyrosine kinase 6-like	NA
TRINITY_DN105616_c0_g1_i1	0.895369837876699	0.89148719022309	0.135400010309091	0.186375199908907	0.494863289212828	-0.28829484891221	0.783158138125038	NA	ras-related protein Rab-9B-like, transcript variant X2	CIGSSA_043674
TRINITY_DN105616_c1_g1_i1	0.948897102720985	0.879936692282671	0.0640643542995867	0.0634839069173378	0.00398503776348118	0.0125401207888603	-0.00855508302537915	NA	NA	NA
TRINITY_DN105621_c0_g1_i1	0.700857426401726	0.879562755766498	0.186522569620596	0.144865538145942	-0.464565727015121	-0.0805978270348895	-0.383967899980231	NA	NA	NA
TRINITY_DN105645_c2_g1_i1	1	0.905579627007815	0.324024527516913	0.46474949448422	0.247231618819283	0.0183108769432392	0.228920741876044	NA	NA	NA
TRINITY_DN10566_c0_g1_i1	1	0.874979240886488	7.42730079910525e-14	0.460682399153504	0.407670539293978	0.583894088544496	-0.176223549250517	NA	NA	CIGSSA_019334
TRINITY_DN105678_c1_g1_i1	0.963935849476507	0.811255235002631	0.437779997066397	0.171894531719581	0.785089102929437	-0.223193142385605	1.00828224531504	NA	uncharacterized LOC106610143, transcript variant X1	CIGSSA_040946
TRINITY_DN105679_c0_g1_i1	0.000931890873825678	0.34092489547084	1.02181924744541e-05	0.0011157833986672	0.000363470620025244	-0.135430332042583	0.135793802662608	G	NA	CIGSSA_012815
TRINITY_DN105688_c0_g1_i1	0.882654595868293	0.884407516362393	0.0474841325003355	0.223623831051246	0.460281143020138	0.409385913288448	0.0508952297316903	NA	NA	NA
TRINITY_DN105688_c1_g1_i1	0.994035549512574	0.884078142479268	0.140781180811264	0.155810235451939	0.466698388972019	0.370623126541163	0.0960752624308561	NA	NA	NA
TRINITY_DN105692_c0_g1_i2	1	0.831256699704708	0.244890457155297	0.188238238627602	0.768099207492733	0.880410870429451	-0.112311662936717	NA	NA	NA
TRINITY_DN105696_c0_g1_i1	0.696703029245013	0.871135457028288	0.0367460102378844	0.303256217170851	0.845397753513084	0.235724324197417	0.609673429315668	NA	tetratricopeptide repeat domain 22	CIGSSA_050485
TRINITY_DN105696_c0_g2_i1	0.173201978665816	1	0.709977932949703	0.952204864456126	0.143228032172314	2.24284217953671	-2.0996141473644	NA	tetratricopeptide repeat domain 22	CIGSSA_050485
TRINITY_DN105696_c0_g2_i1	0.173201978665816	1	0.709977932949703	0.952204864456126	0.143228032172314	2.24284217953671	-2.0996141473644	NA	tetratricopeptide repeat domain 22	CIGSSA_050485
TRINITY_DN1056_c0_g1_i1	0.872300808521038	0.224869112703081	0.45629650293688	0.0346778574794549	-1.80036018761294	-2.19086165723613	0.390501469623186	NA	diamine acetyltransferase 1-like, transcript variant X1	CIGSSA_098754
TRINITY_DN1056_c0_g2_i1	0.0157238395669242	0.00655090807225431	0.00028584758585704	0.000902941432179463	0.293910123386883	0.616050857412258	-0.322140734025376	E	diamine acetyltransferase 1-like, transcript variant X1	CIGSSA_098754
TRINITY_DN105702_c0_g1_i1	0.98461727339796	0.884407516362393	0.137766575207299	0.0790441651474546	0.0138272505023711	-0.0192532540169576	0.0330805045193288	NA	NA	CIGSSA_056842
TRINITY_DN105718_c0_g1_i1	0.362827937279696	0.81014602049539	0.000985845017015745	0.00537425973256238	0.233524174950727	0.161417160340672	0.0721070146100548	NA	cyclic AMP-dependent transcription factor ATF-6 beta-like, transcript variant X1	CIGSSA_073582
TRINITY_DN105719_c0_g3_i1	0.846038208851553	1	1	0.207929557386012	-0.115598730290401	0.64636293693264	-0.761961667223041	NA	NA	CIGSSA_056842
TRINITY_DN105719_c1_g1_i1	1	0.874979240886488	0.00407373498729736	0.340917004556162	0.50218472465073	-0.158790722539558	0.660975447190288	NA	NA	NA
TRINITY_DN105721_c0_g1_i1	1	0.866430906568751	4.54062257165051e-06	1	-0.103256749469199	-0.162084501388662	0.0588277519194625	NA	uncharacterized LOC106585773	NA
TRINITY_DN105741_c0_g1_i1	0.973080782833201	0.886669495457782	0.0918346007608447	0.00475110311402985	-0.43715613416971	-0.0804401753609958	-0.356715958808715	NA	intraflagellar transport 20, transcript variant X1	CIGSSA_103296
TRINITY_DN105741_c1_g1_i1	0.97989167249726	0.879562755766498	0.269157955017112	0.422527742993605	0.729676034654708	0.245758292341132	0.483917742313576	NA	intraflagellar transport 20, transcript variant X1	CIGSSA_103296
TRINITY_DN105746_c0_g1_i1	0.0157438372865907	0.836233554740917	0.00501418364748055	0.323243541801466	0.230547877038345	-0.581169543975255	0.8117174210136	NA	NA	NA
TRINITY_DN105756_c0_g1_i1	0.765966330302108	0.772506055654571	0.00112358879285204	0.00464629695126532	0.0692557490151768	-0.131699244077781	0.200954993092958	NA	NA	NA
TRINITY_DN105779_c0_g1_i1	0.752854362991606	0.34479193276419	0.199524152880387	0.0607137855152993	-0.00401266504981689	0.846417644973833	-0.85043031002365	NA	NA	NA
TRINITY_DN10578_c0_g1_i1	1	0.797618793497209	0.00348554185356752	0.527537564226443	0.041736132186377	-0.614374013918688	0.656110146105065	NA	NA	NA
TRINITY_DN10579_c0_g1_i1	0.997083797036773	0.790241349963485	0.00500194994498515	0.129810394103375	0.581032065819742	0.130603731509261	0.450428334310481	NA	NA	NA
TRINITY_DN105812_c0_g3_i1	0.660322798348076	0.984369400349423	0.175759791399817	0.00547522734092867	-0.349085467538681	0.471576185885704	-0.820661653424386	NA	NA	NA
TRINITY_DN105822_c0_g1_i1	1	0.854970771784161	0.188132732817773	0.43456193961411	0.0242218568841615	0.071209358575405	-0.0469875016912435	NA	NA	CIGSSA_050030
TRINITY_DN105840_c1_g2_i1	1	0.934653201327775	0.191688041157128	0.512069355759704	-0.0825091370801803	-0.213836233928657	0.131327096848477	NA	NA	CIGSSA_043391
TRINITY_DN105843_c0_g1_i1	8.79926299861999e-05	0.626074485397308	0.00165169362379515	0.110123823067846	-0.206286541947807	-0.993182547942454	0.786896005994647	P	NA	NA
TRINITY_DN105847_c0_g2_i1	1	0.874986803119694	0.0317395269036163	0.456321990533545	-0.199226816859684	0.160939177451539	-0.360165994311223	NA	NA	NA
TRINITY_DN105864_c0_g1_i1	0.141195453833467	0.362399876768287	0.00490690042427895	0.00183384000599014	-0.358951054619481	0.0480801797553676	-0.407031234374848	NA	NA	CIGSSA_093651
TRINITY_DN105874_c0_g1_i1	0.943008026468315	0.899105760135932	0.111062701167415	0.377406640111742	-0.411569780501992	-0.137957230155148	-0.273612550346844	NA	NA	NA
TRINITY_DN105875_c0_g2_i1	0.879200022110996	1	0.612343450014891	0.13236125262974	-0.704740795172295	-0.668955721993626	-0.0357850731786695	NA	nuclear receptor coactivator 7-like, transcript variant X3	CIGSSA_034755
TRINITY_DN105886_c0_g1_i1	0.0381527104717578	0.871235367745525	0.0553282930525923	0.000528143940779069	-0.388428849062745	-0.541529092404892	0.153100243342148	NA	NA	NA
TRINITY_DN105888_c0_g1_i1	1	0.864477958184746	0.0133940978255733	0.0713688837387583	0.303391490365876	0.384079574294079	-0.0806880839282035	NA	intraflagellar transport 122, transcript variant X2	CIGSSA_068607
TRINITY_DN105889_c0_g1_i1	0.225915992643605	0.845748700764721	0.000263609600969166	0.220350735710348	-0.625886363878447	-0.128835508880795	-0.497050854997652	NA	NA	CIGSSA_034286
TRINITY_DN105889_c0_g1_i2	0.123200557189853	1	2.80012564014821e-10	0.343022813511554	-0.30727306263611	0.723722807546167	-1.03099587018228	NA	NA	CIGSSA_017112
TRINITY_DN105904_c0_g1_i1	1	0.878645871550919	0.169397986386057	0.0998806420205591	0.393909048794393	0.273699077449116	0.120209971345277	NA	NA	CIGSSA_058690
TRINITY_DN105904_c1_g1_i1	0.994823082796062	0.603564804301223	0.00693212002384277	0.0848140678747546	0.337183604455329	-0.124084040440995	0.461267644896325	NA	NA	CIGSSA_058690
TRINITY_DN105905_c0_g1_i2	0.563402564795038	0.859313133529534	0.00673941275801583	0.166245657419246	-0.0776593397195396	-0.261259142184353	0.183599802464813	NA	NA	CIGSSA_011837
TRINITY_DN105926_c0_g1_i1	0.892331976274339	0.915890324423213	0.145400112300882	0.000392227732308332	0.297206173743141	0.623868831144405	-0.326662657401264	NA	NA	NA
TRINITY_DN105928_c1_g1_i1	0.268025487200333	0.839194658077344	0.00946464669401766	0.0873351893892897	-0.350496458104987	-0.441048463381776	0.0905520052767887	NA	retinol dehydrogenase 14-like	CIGSSA_004537
TRINITY_DN105931_c0_g1_i1	0.998572520129922	0.838373160036411	0.22144661761578	0.380235287049312	-0.512410840698238	0.180319480012364	-0.692730320710601	NA	uncharacterized protein KIAA1109-like, transcript variant X5	CIGSSA_044922
TRINITY_DN105949_c0_g1_i1	0.0308718245514826	0.89148719022309	0.010675682080513	0.0373656593801951	0.218700152356462	-0.310251604934797	0.528951757291259	NA	NA	NA
TRINITY_DN10595_c0_g1_i1	0.828970585587261	0.874518593636766	0.0339911178246318	0.00376355299827857	-0.0803898620346637	-0.137168711045723	0.0567788490110588	NA	NA	NA
TRINITY_DN105966_c0_g1_i1	0.939113712803204	0.86600574847598	0.0524335829604992	0.0446153624019275	-0.62262740928057	-0.45527911163924	-0.167348297641331	NA	NA	NA
TRINITY_DN105968_c0_g1_i1	0.471122532315522	0.850888917280373	0.0484176506504714	0.22099803680414	-0.0906875916633338	0.136329440026692	-0.227017031690026	NA	SAM and SH3 domain-containing protein 1-like	CIGSSA_080366
TRINITY_DN105975_c0_g1_i1	1	0.86832137660407	0.0574982480704555	0.474154637219719	-0.146564071986029	-0.179363718662938	0.0327996466769089	NA	NA	NA
TRINITY_DN105979_c0_g1_i1	1	0.777561170132787	0.00791675050140186	0.998795118338637	-0.792821545143184	-1.15711949880878	0.364297953665595	NA	galactose-3-O-sulfotransferase 3-like	CIGSSA_094594
TRINITY_DN1059_c0_g1_i1	0.0638591118492695	0.935993083837433	0.000529198640404743	0.184759192389429	0.0452623398772905	-0.0958590154215729	0.141121355298863	NA	rap guanine nucleotide exchange factor 1-like, transcript variant X4	CIGSSA_058102
TRINITY_DN1059_c0_g2_i1	0.990718779904915	1	0.00295769848635383	1	-0.0675695170021902	-0.0546754672507681	-0.0128940497514221	NA	rap guanine nucleotide exchange factor 1-like, transcript variant X4	CIGSSA_058102
TRINITY_DN106001_c0_g1_i1	0.7671840374422	0.870948999163306	0.116327977507711	0.29386017716766	-0.247937075922329	-1.14268221317471	0.894745137252379	NA	uncharacterized LOC106593888	NA
TRINITY_DN106001_c0_g2_i1	0.743872537938517	0.892567227320295	0.00028895037025413	0.0616442361532217	0.397624804958604	0.310306619350398	0.087318185608206	NA	uncharacterized LOC106593888	NA
TRINITY_DN106001_c1_g1_i1	0.889463963905169	0.885447622621562	1.80376300782397e-05	0.00335588090889535	0.114447784384765	-0.00879157804340451	0.123239362428169	NA	NA	NA
TRINITY_DN106019_c0_g2_i1	0.870319187071555	0.872475828150854	0.572346733698641	0.400003885074558	0.413875812508282	0.442698868692482	-0.0288230561842002	NA	NA	CIGSSA_034974
TRINITY_DN106019_c0_g3_i1	0.121125145145783	1	0.942753894880676	0.935869510786212	-1.7068161282646	-2.08612505595255	0.379308927687957	NA	NA	CIGSSA_034974
TRINITY_DN106028_c0_g1_i1	1	0.853627792003037	0.117519585692697	0.5346292227896	0.107172063927904	-0.0757807225703127	0.182952786498217	NA	NA	NA
TRINITY_DN106028_c0_g2_i2	1	0.587881867784439	0.195829378314033	0.65138878868957	0.047962258436505	0.44382671547257	-0.395864457036065	NA	NA	NA
TRINITY_DN106028_c0_g2_i3	0.980138237897862	0.965340736748218	0.177991666295623	0.377146075792489	0.33004896051394	-0.0317883495014235	0.361837310015364	NA	NA	NA
TRINITY_DN106039_c0_g2_i1	0.138048808714799	0.833055996479803	0.00101275562410002	0.00366998785961402	-0.207018874102305	0.121671143548247	-0.328690017650552	NA	USO1 vesicle transport factor	CIGSSA_023773
TRINITY_DN106061_c2_g1_i1	1	0.908085910426589	0.0779696489116833	0.208269780748873	-0.061081060293786	-0.0329446594569189	-0.0281364008368671	NA	chromosome ssa09 open reading frame, human C19orf47, transcript variant X1	CIGSSA_051652
TRINITY_DN106061_c3_g1_i1	1	0.874986803119694	0.0866636549501414	0.24263793611261	0.327494091034597	0.678038661791389	-0.350544570756792	NA	cytochrome b reductase 1	CIGSSA_044284
TRINITY_DN1060_c0_g1_i1	1	0.892978228270874	0.133617097279929	0.0744187373153212	0.234723779810315	0.701082085824166	-0.466358306013851	NA	sphingolipid delta(4)-desaturase DES1-like	CIGSSA_093958
TRINITY_DN1060_c1_g1_i1	0.976403071282074	0.748598372288038	0.132552364197151	0.479414979145598	0.0540202677737271	0.501877948920834	-0.447857681147107	NA	sphingolipid delta(4)-desaturase DES1-like	CIGSSA_093958
TRINITY_DN10610_c0_g2_i1	0.76590384258624	0.874986803119694	0.106043017461398	0.0834883363844783	-0.899943169773764	-0.446512657977059	-0.453430511796705	NA	ras association domain-containing protein 8-like	CIGSSA_051216
TRINITY_DN106133_c0_g2_i1	0.00882329797178866	0.698074766114341	2.50011077794597e-05	0.00975811721743894	-0.543095179074243	0.303127386937743	-0.846222566011985	J	Cathepsin M	CIGSSA_090037
TRINITY_DN106133_c0_g2_i2	0.00225273607598408	0.781026234749177	0.000134575529768811	9.1233503566516e-05	-0.483532755791712	0.383820066697417	-0.867352822489128	J	Cathepsin M	CIGSSA_090037
TRINITY_DN106133_c0_g2_i3	0.926381401296315	0.662815033688671	0.135797699327776	0.782566521678291	-1.52725987304924	-0.669821287306418	-0.857438585742826	NA	Cathepsin M	CIGSSA_090037
TRINITY_DN106133_c0_g3_i1	0.862908998874773	0.74756586071915	0.00814673969086758	0.338077839529809	-0.386396674639424	0.778947567560068	-1.16534424219949	NA	Cathepsin M	CIGSSA_090037
TRINITY_DN106133_c1_g1_i1	1	0.87365680620889	0.0764143287372065	0.947946234456467	0.754922087023453	0.539187824841694	0.215734262181759	NA	NA	NA
TRINITY_DN106154_c0_g1_i1	1	0.89358807887651	0.287860167775238	0.325028763587598	0.245139492453381	0.365726970283126	-0.120587477829745	NA	NA	NA
TRINITY_DN106158_c0_g2_i1	0.981168386419317	0.888057024514495	0.105468887040619	0.313167208443835	0.714986363219245	0.044968120294995	0.67001824292425	NA	NA	NA
TRINITY_DN106161_c0_g1_i1	0.95601806974757	0.867391005538432	0.154385555344227	0.261978814797878	-0.0840827814190505	-0.173988862211241	0.0899060807921906	NA	NA	CIGSSA_124473
TRINITY_DN106165_c0_g1_i1	1	0.865125922707441	0.000224171929344004	0.388642251931967	0.395835155027447	0.682001342636903	-0.286166187609456	NA	NA	CIGSSA_118688
TRINITY_DN106177_c0_g1_i2	0.98298401127971	0.71115092645856	0.420517967849706	0.518291781938678	-0.636009269187506	-0.312707007153519	-0.323302262033987	NA	NA	NA
TRINITY_DN106184_c0_g1_i1	0.969385015332157	0.910774163903408	0.523893631478305	0.439536531558335	-0.822740130003372	-0.784976988987146	-0.0377631410162266	NA	E3 ubiquitin-protein ligase LNX-like, transcript variant X2	CIGSSA_051985
TRINITY_DN106186_c0_g2_i1	0.53655074766817	0.884766102196217	0.709095520896163	0.216460056692313	-0.191800967356447	-0.179812571670777	-0.0119883956856706	NA	torsin-4A-like	CIGSSA_003649
TRINITY_DN106213_c0_g1_i1	0.789181096538619	0.878631786485701	0.000837597958606803	0.0406502384310969	-0.255296840033828	-0.665226843359934	0.409930003326105	NA	NA	NA
TRINITY_DN106220_c0_g1_i1	1	0.855827039889589	0.344860897206573	0.0482259970570506	-0.555953106727397	-0.243516187445173	-0.312436919282224	NA	NA	CIGSSA_046127
TRINITY_DN106230_c0_g1_i1	1	0.893583622047219	0.320954034237557	0.371931502689134	-0.167086955817941	-0.48085414637796	0.313767190560019	NA	NA	CIGSSA_049954
TRINITY_DN106233_c0_g1_i1	1	1	0.00127466718856182	0.191194391346328	0.30465801962303	0.258135022196814	0.046522997426216	NA	NA	CIGSSA_090394
TRINITY_DN106237_c1_g1_i1	1	0.909755613211088	0.268189682971855	0.356301055488835	0.43525074940574	0.0268266634687733	0.408424085936967	NA	zinc finger protein 184-like, transcript variant X6	CIGSSA_069844
TRINITY_DN106248_c0_g1_i1	0.081256104271931	0.589917381786812	0.00432381367938546	0.000948739021743528	0.476518764072666	0.417590077653779	0.0589286864188876	NA	protein FAM193B-like	CIGSSA_045827
TRINITY_DN106250_c0_g1_i1	1	0.698648064553618	0.280883425290776	0.0391499471378172	0.308953093293961	0.564417621370841	-0.25546452807688	NA	solute carrier family 25 (mitochondrial carrier), member 16, transcript variant X1	CIGSSA_005536
TRINITY_DN106255_c0_g2_i1	1	0.889980850120398	0.0576594073045766	0.0743851405445711	-0.0488184111867174	-0.067625640233281	0.0188072290465635	NA	NA	CIGSSA_117748
TRINITY_DN106255_c0_g3_i1	0.967160520552489	0.88624786237357	0.0381591813300566	0.000197333395735684	-0.364732542894157	0.010005188174671	-0.374737731068828	NA	NA	CIGSSA_069970
TRINITY_DN106260_c0_g1_i1	0.748977745640448	0.78744587466245	0.117998523759406	0.522394608634634	-0.375151815631078	-0.226916812577001	-0.148235003054077	NA	NA	NA
TRINITY_DN106269_c0_g1_i1	0.86649616847888	0.909083665989783	0.219437803795298	0.154071861476585	0.23625980773852	-0.156494484706971	0.392754292445491	NA	NA	CIGSSA_111595
TRINITY_DN106275_c0_g1_i1	0.568666168066047	0.879977862794722	0.000239043431476952	0.00854082455899406	0.158462182248647	0.155197442193777	0.00326474005487004	NA	NA	CIGSSA_108674
TRINITY_DN106275_c1_g1_i1	0.764297097800112	0.864219350336331	0.0188894704731718	0.131660644666003	0.420581892147356	0.940812945879413	-0.520231053732057	NA	NA	CIGSSA_108674
TRINITY_DN106288_c0_g1_i1	1	0.854572193139096	0.41885276670244	0.508796382779232	-0.296978420311866	-0.122751756480981	-0.174226663830885	NA	NA	NA
TRINITY_DN106289_c1_g1_i1	0.91402483290919	0.879562755766498	0.100824926672771	0.272134070108286	0.544019701273924	0.534084024280668	0.00993567699325607	NA	NA	CIGSSA_018945
TRINITY_DN106289_c1_g3_i1	0.996308639563126	0.89660792964012	0.108922267465637	0.0424282933693216	0.0916975868190701	0.0185984932061952	0.0730990936128749	NA	NA	CIGSSA_018945
TRINITY_DN10628_c0_g2_i1	0.747619324386093	0.907470738311538	0.105503123862624	0.183034199466641	0.392615000257396	0.619783704947644	-0.227168704690248	NA	semaphorin-4F-like	NA
TRINITY_DN106297_c0_g1_i1	0.567812822017343	0.802767339520372	0.244354415580975	0.00233810141195923	0.611785224590564	0.495646274001058	0.116138950589506	NA	DENN/MADD domain containing 3	CIGSSA_122521
TRINITY_DN10629_c0_g1_i1	0.724409250599289	0.813671565253167	0.000765384391135088	0.0272727377992688	-0.395403210936077	-0.668897568817124	0.273494357881047	NA	glutamic-oxaloacetic transaminase 1, soluble	CIGSSA_005555
TRINITY_DN106302_c0_g1_i1	0.0862031323697499	0.626626889839215	0.0037370630748439	0.00257966494413139	-0.142951372097428	0.0140110072741917	-0.15696237937162	NA	amyloid beta A4 precursor protein-binding family B member 1-interacting protein-like	CIGSSA_126561
TRINITY_DN106306_c0_g1_i1	0.271673806152084	0.513220766274483	0.00759446279517134	0.0522589593411691	-0.36533618530799	-0.23634296926104	-0.12899321604695	NA	protein salvador homolog 1-like, transcript variant X4	CIGSSA_045218
TRINITY_DN106319_c0_g1_i1	0.964526409524137	0.885559243056145	0.000143346396192102	0.0995411402301455	-0.175863875341201	-0.115674413292539	-0.060189462048662	NA	leucine-rich repeat transmembrane protein FLRT3-like	CIGSSA_124829
TRINITY_DN106339_c0_g1_i1	0.766085697992432	0.859918832656628	0.0804442056749895	0.407416861350849	-0.121518251820815	-0.594201725481756	0.472683473660941	NA	NA	NA
TRINITY_DN106339_c0_g2_i1	1	0.866948825150268	0.0700914491858457	0.1635032725009	0.532895697981981	0.301195024214754	0.231700673767227	NA	NA	NA
TRINITY_DN106342_c0_g2_i1	1	0.863322350232481	0.000215358056031769	0.593976310886495	-0.52065766153026	-0.829422134330897	0.308764472800638	NA	myopalladin-like	CIGSSA_002788
TRINITY_DN106353_c1_g1_i1	0.983726303344576	0.893583622047219	0.166738762929708	0.51085169619302	-0.60161306508655	-0.792207598326962	0.190594533240412	NA	volume-regulated anion channel subunit LRRC8C-like, transcript variant X1	CIGSSA_050382
TRINITY_DN106355_c0_g1_i1	0.98416095331737	0.939872958826336	0.176404038047107	0.49835718100449	0.593506336285365	0.515465602931936	0.0780407333534291	NA	NA	NA
TRINITY_DN106358_c0_g1_i1	0.916727130510923	0.723447394562309	7.80048962798352e-06	0.104860982440316	-0.0166252187438974	-0.309008271126184	0.292383052382287	NA	NA	NA
TRINITY_DN106358_c1_g1_i1	1	0.882293557668482	0.0457244731920974	0.371379408298538	-0.252510487749555	-0.0432851528034464	-0.209225334946109	NA	NA	CIGSSA_005086
TRINITY_DN106364_c0_g1_i1	0.0496869052383122	1	0.246112392371857	0.00411335335951693	0.541392076262999	0.152467635708566	0.388924440554433	NA	NA	NA
TRINITY_DN106365_c0_g1_i1	1	0.887118530546824	0.112170261829163	0.0568100067168275	-0.168660108964529	-0.271903557783635	0.103243448819106	NA	NA	NA
TRINITY_DN106368_c0_g1_i1	0.445448064161176	0.95610999872114	0.128584681074842	5.10863846450915e-05	-0.126638588035088	0.366512472581183	-0.493151060616271	NA	clathrin heavy chain 1, transcript variant X2	CIGSSA_024571
TRINITY_DN106369_c1_g1_i1	1	0.872361233530911	0.0555704416563364	0.0954472680657739	0.0948729180931853	-0.152788296181715	0.2476612142749	NA	RING finger protein 145-like	NA
TRINITY_DN10636_c0_g1_i2	0.646609933556714	0.638707191631476	1.95290289324313e-05	0.0143671530869267	0.365380301121949	0.494275767156371	-0.128895466034422	NA	uncharacterized LOC106601354, transcript variant X1	NA
TRINITY_DN106371_c0_g1_i1	1	0.859610259065821	2.2706547822467e-05	0.214816892438468	0.823459011791201	0.693463523330568	0.129995488460633	NA	NA	NA
TRINITY_DN106380_c0_g1_i1	1	0.877479792407034	0.141702427628067	5.23991392858932e-08	0.381569264925854	-0.173660682411194	0.555229947337049	NA	NA	NA
TRINITY_DN106392_c0_g1_i1	0.448741150412218	0.891136059814343	0.157229941433386	1	-0.825750042247736	-0.608242821012719	-0.217507221235017	NA	NA	NA
TRINITY_DN106408_c0_g2_i1	0.00182886684259007	0.873034601256961	0.470467461450606	0.0729647695891114	-1.36500785636867	2.6087864085375	-3.97379426490617	E	NA	NA
TRINITY_DN106424_c0_g1_i1	1	0.805845772186457	0.490163599656254	0.208435491169211	-0.758356060849442	-0.761944249876592	0.00358818902715077	NA	NA	NA
TRINITY_DN106425_c0_g2_i1	1	0.907821107045406	0.00167161625690807	1	0.468382444399568	-0.0504200068100223	0.51880245120959	NA	NA	NA
TRINITY_DN106429_c1_g1_i1	0.981011205377944	0.885287530808188	0.0633138523842751	0.191341375030974	-0.331039831951408	-0.24395860000478	-0.0870812319466275	NA	CG057 protein, transcript variant X1	NA
TRINITY_DN106429_c3_g1_i1	0.713638719377135	0.269271205771886	0.0395684629251767	0.135494367651573	0.0938395898299612	0.589170019834645	-0.495330430004684	NA	NA	CIGSSA_016781
TRINITY_DN106432_c0_g1_i1	0.791839316010887	0.769922675411802	0.00384714043319821	0.0501914994820628	0.240383120443617	0.157676314732054	0.0827068057115631	NA	NA	NA
TRINITY_DN106437_c0_g1_i1	1	0.870983129747631	0.226280143136957	0.194366122555114	-0.577883641909354	-1.01748349089103	0.439599848981675	NA	NA	NA
TRINITY_DN106441_c0_g1_i1	0.149322521811545	0.853941306474504	0.000603851429190729	0.000642670162621952	0.127357921286801	0.253385474080145	-0.126027552793344	NA	NA	CIGSSA_067147
TRINITY_DN10644_c0_g1_i1	0.911658885984521	0.56178368967756	2.88909315974459e-07	0.00858089435494949	0.704858491244486	0.312352349035499	0.392506142208986	NA	C-C motif chemokine 4-like	CIGSSA_018504
TRINITY_DN106453_c0_g1_i1	0.954170357767907	0.568398203501964	0.330432079030078	0.953138136649589	-0.389123716961239	-0.479248147298113	0.0901244303368742	NA	NA	CIGSSA_061832
TRINITY_DN106458_c1_g1_i1	1	0.871204096085241	0.113104770751173	0.177015907590745	-0.36261565040785	-0.589757387420756	0.227141737012905	NA	NA	NA
TRINITY_DN106460_c0_g1_i1	1	0.877070926638043	3.76910930748458e-05	0.0324858919352528	-0.244447526297406	-0.419133236036086	0.174685709738681	NA	claudin-3-like	CIGSSA_102963
TRINITY_DN106465_c0_g1_i1	0.00203956307411421	0.941875496240932	0.151449651218573	0.000351841645245269	-0.326267742071055	-0.441525175792018	0.115257433720963	L	chromosome ssa01 open reading frame, human C5orf30	CIGSSA_004243
TRINITY_DN106465_c1_g2_i1	0.8093707229589	0.853336590647006	0.0765931989185829	0.000254911198896321	-0.448676507556941	-0.20405880153328	-0.244617706023661	NA	chromosome ssa01 open reading frame, human C5orf30	CIGSSA_004243
TRINITY_DN106474_c0_g1_i1	0.231133763334068	0.822602966479359	0.000346616213100433	5.59605013256017e-05	-0.0291541049347045	-0.0175418083485381	-0.0116122965861664	NA	NA	CIGSSA_098331
TRINITY_DN10647_c0_g1_i1	0.912707246708955	0.893024937046912	0.227516302565819	0.0817547447863955	0.711171855790954	0.219347245429178	0.491824610361776	NA	NA	NA
TRINITY_DN106480_c1_g1_i1	0.0927893761887165	0.874986803119694	0.00210479215542743	7.01531521295858e-05	-0.16121605356551	-0.327614014839278	0.166397961273768	NA	NA	NA
TRINITY_DN106491_c0_g1_i1	0.288431793410799	0.80734241704816	2.06703277023499e-08	0.0126893727259633	0.126859996241462	0.415323934541864	-0.288463938300402	NA	NA	NA
TRINITY_DN106498_c0_g2_i1	1	0.901250168214645	0.118057048401349	0.231605786226102	-0.213359309169049	-0.12307507407783	-0.0902842350912189	NA	NA	CIGSSA_050291
TRINITY_DN1064_c0_g1_i2	1	0.869489535659427	0.0374601561508702	0.0847042446532459	-0.0042018386453153	0.160299988961022	-0.164501827606337	NA	NA	CIGSSA_101343
TRINITY_DN106521_c0_g2_i1	0.0969147430365693	0.60143677714294	0.0856969918245935	0.659652646798233	-0.421461666704318	0.717990051602459	-1.13945171830678	NA	NA	NA
TRINITY_DN106576_c0_g1_i1	0.871932160427373	0.894023072143548	0.0954167716854132	7.00089954313987e-05	-0.442271312279837	0.367131602446213	-0.80940291472605	NA	NA	NA
TRINITY_DN10657_c0_g1_i1	0.935345408633027	0.874163383732214	0.0704353588643368	0.360599311287152	0.555649240486447	0.520517142076934	0.0351320984095126	NA	NA	CIGSSA_102663
TRINITY_DN106596_c0_g1_i1	0.88408943659128	0.415474501004899	0.11987168788535	0.094402918140767	0.41267100760267	1.22816019379219	-0.815489186189523	NA	nesprin-2-like, transcript variant X7	CIGSSA_002466
TRINITY_DN106608_c0_g1_i1	0.136234073913044	0.0737789004412362	0.127630990217954	0.456833171133994	0.286942665087475	1.91703549913019	-1.63009283404272	NA	matrin-3-like, transcript variant X1	CIGSSA_022825
TRINITY_DN106608_c0_g3_i1	0.223015628907721	1.90799562297832e-08	1	0.421658485588809	-3.13569264470574	-4.08770558192357	0.952012937217833	C	matrin-3-like, transcript variant X1	CIGSSA_022825
TRINITY_DN106613_c2_g3_i1	1	0.805638122118886	0.276130230382663	0.458439757225056	0.228221500539527	-1.10505059025402	1.33327209079355	NA	NA	CIGSSA_024304
TRINITY_DN106619_c0_g1_i1	1	0.862067717085711	0.210349134217602	0.532508662620532	-0.297393246395275	-0.381061960674656	0.0836687142793809	NA	NA	NA
TRINITY_DN106630_c0_g1_i1	1	0.854322066889175	4.64813455882602e-12	0.388337203054389	0.571890185930991	-0.114027747455136	0.685917933386127	NA	angiopoietin-related protein 3-like	CIGSSA_072641
TRINITY_DN106644_c0_g1_i1	1	0.885310481606503	0.0453317266058033	0.12078857222594	-0.192657556025601	-0.157687974502115	-0.0349695815234863	NA	NA	NA
TRINITY_DN106658_c0_g1_i1	1	0.785794010270239	0.0125171542909466	0.150964679520324	0.0712470355448196	0.332906343475221	-0.261659307930401	NA	WD repeat domain phosphoinositide-interacting protein 1-like, transcript variant X1	CIGSSA_005441
TRINITY_DN106658_c0_g2_i1	1	0.943754192307931	0.0346691753598519	0.267242029364785	-0.321615648015858	-0.280288160597723	-0.0413274874181351	NA	WD repeat domain phosphoinositide-interacting protein 1-like, transcript variant X1	CIGSSA_005441
TRINITY_DN106668_c0_g1_i1	0.616578430477057	0.778610798488952	6.08724793933543e-11	0.000140991504669042	0.259391371288948	-0.0236073450010932	0.282998716290041	NA	NA	CIGSSA_058203
TRINITY_DN106673_c0_g1_i1	1	0.563854833705659	0.225708519489192	0.483332101485878	-0.240753801424429	-0.498104550010908	0.257350748586479	NA	NA	NA
TRINITY_DN106681_c0_g1_i1	1	0.881399597003009	0.00293599131842939	0.27653646623999	0.343304743505109	0.427872332114731	-0.084567588609622	NA	ependymin-like	CIGSSA_038469
TRINITY_DN106684_c0_g1_i1	0.689319313083121	0.954447862334907	0.000139167698783626	1	0.748066292845036	0.00700220497768411	0.741064087867352	NA	NA	CIGSSA_046449
TRINITY_DN106696_c0_g1_i1	0.255716851110394	0.678812368972291	0.0047979653167651	0.00038753414220409	0.338552071853857	0.0515332420674799	0.287018829786377	NA	NA	NA
TRINITY_DN106696_c0_g2_i1	1	0.703105663613106	0.439254117970141	0.488320908445891	-0.169330611603323	-1.33835903645418	1.16902842485086	NA	NA	NA
TRINITY_DN106696_c1_g1_i1	0.0161401122066789	0.57012277797426	6.15876827588583e-05	3.4729719899429e-05	-0.000666392312982627	-0.264805279986932	0.264138887673949	NA	40S ribosomal protein S3-like	CIGSSA_069308
TRINITY_DN10669_c0_g1_i1	0.218774140036951	0.872914057083455	0.0134853351616654	0.0588216999894909	0.434596998474771	-0.0666782641695913	0.501275262644362	NA	NA	CIGSSA_106618
TRINITY_DN1066_c0_g2_i1	1	0.903314997408042	0.0178738286429518	4.02121599524888e-06	0.0764200555745943	0.326993110657573	-0.250573055082979	NA	NA	CIGSSA_098833
TRINITY_DN106705_c0_g1_i1	0.83490287364291	0.790946345745306	8.65483167417711e-07	0.479360137770437	-0.971039744651564	-0.564618159062329	-0.406421585589235	NA	NA	NA
TRINITY_DN10670_c0_g1_i1	0.541665989106365	0.756800687317992	2.57333586676095e-17	0.0552299721483454	-0.0964703547427994	-0.177686423944415	0.0812160692016152	NA	cyclin-dependent kinase 5 activator 2-like, transcript variant X2	CIGSSA_086027
TRINITY_DN106711_c0_g1_i1	0.716391809469562	0.879562755766498	0.00118424304895407	0.0813302572379003	0.187375546090378	0.0373307359273429	0.150044810163035	NA	sodium-dependent neutral amino acid transporter B(0)AT2-like	CIGSSA_084980
TRINITY_DN106715_c0_g1_i1	0.691565337440821	0.905757482235403	0.180596652817444	0.10729107248614	0.0175459981324906	0.523612027484572	-0.506066029352082	NA	semaphorin-4F-like	CIGSSA_057690
TRINITY_DN106717_c0_g1_i1	1	0.562185932244808	0.00153516421049157	0.0150016320130439	-0.11002137244727	0.255085425938012	-0.365106798385282	NA	NA	NA
TRINITY_DN106718_c0_g1_i1	0.0269440148924148	0.745830555888903	0.000916274848237274	0.00104174114281249	0.0401532756887384	-0.095063413417017	0.135216689105755	NA	NA	NA
TRINITY_DN106721_c0_g2_i1	0.0214890854878576	0.79587474860553	5.01522481100054e-13	0.000130990988752283	0.0110689930826136	0.0100886777107742	0.000980315371839333	NA	5'-AMP-activated protein kinase subunit beta-1-like, transcript variant X2	CIGSSA_003804
TRINITY_DN106740_c0_g1_i1	0.852712903504179	0.522524084542404	0.203981486906321	0.505941503070838	0.797350688717806	-0.817674651868882	1.61502534058669	NA	NA	CIGSSA_004674
TRINITY_DN106748_c0_g1_i1	0.640297839281318	0.76652441368149	0.000253449631714439	0.00245162141487172	0.100177588957804	0.212841608285362	-0.112664019327558	NA	histone deacetylase 7-like, transcript variant X3	CIGSSA_080784
TRINITY_DN106755_c0_g2_i1	0.998997764572704	0.878645871550919	0.0679160630674939	0.004274850920332	0.277752293117368	0.44079468236816	-0.163042389250792	NA	NA	NA
TRINITY_DN106756_c0_g1_i1	1	0.884587536178828	0.000277943890737692	0.0103945871531177	0.496085260091863	0.00284482788401674	0.493240432207846	NA	NA	NA
TRINITY_DN106774_c0_g1_i1	0.877812561966521	0.853627792003037	0.226816855823291	0.00142300252958037	0.545708115884614	0.524364498261882	0.0213436176227323	NA	NA	NA
TRINITY_DN106777_c0_g2_i1	0.000190490358598237	0.638879515970839	0.000444156075440209	1.63119987891175e-05	-0.419592712089428	-0.1214254657309	-0.298167246358528	P	NA	NA
TRINITY_DN106782_c0_g1_i1	1	0.908276907467258	0.195118262795266	0.498024577116449	0.366419384963411	0.111213538793503	0.255205846169909	NA	Serine/threonine-protein phosphatase 2A 56 kDa regulatory subunit epsilon isoform, transcript variant X4	CIGSSA_042826
TRINITY_DN106788_c0_g1_i1	0.886863674463668	0.886670480088042	0.112214014683388	0.0263285940712708	0.0463065453461874	0.146945369495915	-0.100638824149727	NA	uncharacterized LOC106586635	CIGSSA_116745
TRINITY_DN1067_c0_g1_i1	0.713614142507656	0.876132863584072	0.161367266707601	0.381301599534495	0.203534407061977	0.637872548793595	-0.434338141731619	NA	NA	CIGSSA_058347
TRINITY_DN106829_c0_g1_i1	1	0.896632782457803	0.0600283684196987	0.197609877179747	-0.315146920647544	-0.333536031639546	0.0183891109920018	NA	NA	CIGSSA_075467
TRINITY_DN106850_c0_g1_i1	0.92623892794007	0.838404982502755	5.25391064845367e-05	0.0153566263576223	-0.15506643347644	-0.314290255057152	0.159223821580712	NA	NA	CIGSSA_050815
TRINITY_DN106852_c0_g1_i1	0.6740587522525	0.879936692282671	0.00358970543855813	0.0591356059688231	-0.2996719191821	-1.56735474382207	1.26768282463997	NA	receptor-type tyrosine-protein phosphatase zeta-like, transcript variant X1	CIGSSA_111902
TRINITY_DN106854_c0_g1_i1	0.471765924478796	0.295017755609784	0.0839488276249737	0.22534731532572	-1.76031417445387	-1.29749705640765	-0.462817118046224	NA	NA	NA
TRINITY_DN106859_c0_g1_i1	0.00800418353783552	0.830157377291381	0.0023433535235714	0.0111020321317733	0.0676150836673867	-0.22894359792366	0.296558681591047	M	beta-taxilin, transcript variant X2	CIGSSA_034680
TRINITY_DN106860_c0_g1_i1	1	0.863483252365859	1.17282359325743e-06	0.581758663181759	0.627973235911846	0.256928262200667	0.371044973711179	NA	beta-crystallin B2, transcript variant X1	CIGSSA_102347
TRINITY_DN10686_c0_g1_i1	1	0.879562755766498	0.00130011365514565	0.339325888236281	0.717349297726274	0.0616769319376828	0.655672365788591	NA	cGMP-dependent protein kinase 1-like, transcript variant X3	CIGSSA_080350
TRINITY_DN106873_c1_g3_i1	0.784797254491388	0.889980850120398	0.255656216416463	0.533640260546507	0.18740435063472	0.715816921294707	-0.528412570659987	NA	semaphorin-4F-like	CIGSSA_112286
TRINITY_DN106875_c1_g1_i1	0.355003750213103	0.704850314478696	0.0356881368696127	0.249631998422584	0.64368280512191	1.00193474152819	-0.358251936406284	NA	uncharacterized LOC106566608	CIGSSA_066988
TRINITY_DN106875_c1_g2_i1	0.17569889312876	0.822812135183596	0.00100483458633764	0.00672798370271983	0.319144114801484	0.174983671409424	0.14416044339206	NA	uncharacterized LOC106566608	CIGSSA_066988
TRINITY_DN106885_c0_g1_i1	0.937295365064647	0.887081624155206	0.0875798767373197	0.224303182021148	-0.107168413028436	0.226914965325649	-0.334083378354085	NA	clathrin heavy chain 1-like, transcript variant X1	CIGSSA_067777
TRINITY_DN106885_c0_g1_i2	0.411900169618739	0.928380445687595	0.276844850601446	0.00275584132076143	0.781497286278296	0.0434613269762762	0.73803595930202	NA	clathrin heavy chain 1, transcript variant X2	CIGSSA_024571
TRINITY_DN106887_c1_g1_i1	0.419556112168024	1	0.312101529806633	0.273144100200292	0.40876989313493	0.691322270917114	-0.282552377782184	NA	protein FAM57B-like, transcript variant X1	CIGSSA_067614
TRINITY_DN106905_c0_g2_i1	1	0.872914057083455	0.0167679414974003	0.548309378829936	0.410232958297567	0.125896589349564	0.284336368948003	NA	NA	NA
TRINITY_DN106906_c0_g1_i1	0.665192113226304	0.852511021720765	0.0125358008215355	0.332818059489644	0.705489867378384	0.35469151649782	0.350798350880564	NA	NA	NA
TRINITY_DN106911_c0_g1_i1	1	0.900715005025042	8.80796836140941e-10	0.406473897236365	0.264656299890367	0.137302508646123	0.127353791244244	NA	tubulin beta-2A chain-like	CIGSSA_018345
TRINITY_DN106911_c0_g2_i1	0.957449896400269	0.919058341960283	0.00341425958769816	0.587847108364192	0.131870037159855	-0.195640630462915	0.327510667622769	NA	Tubulin beta-2A chain	CIGSSA_074475
TRINITY_DN106915_c0_g1_i1	0.183844249254775	0.874986803119694	0.00114203905142674	0.00108184040651484	0.110789247314293	0.123293817586514	-0.0125045702722207	NA	pleckstrin homology domain-containing family G member 5-like, transcript variant X4	CIGSSA_068985
TRINITY_DN106915_c1_g1_i1	0.195499158604936	0.832404113782638	0.0015659565526655	0.000394756602458984	-0.148104557255119	0.147384126962923	-0.295488684218042	NA	NA	CIGSSA_079285
TRINITY_DN106915_c2_g1_i1	0.944875309303749	0.874979240886488	0.0727090480612795	0.237922771471745	-0.269827300489594	0.164077610255451	-0.433904910745045	NA	NA	CIGSSA_079285
TRINITY_DN106968_c0_g1_i1	1	0.874163383732214	3.02235688351285e-12	0.372396704845741	0.436384520923901	-0.305300834939633	0.741685355863534	NA	gamma-crystallin M3-like	CIGSSA_117311
TRINITY_DN106968_c0_g2_i1	0.454944506286891	1	8.22588776402365e-05	0.708035036870589	0.214338316809041	-0.797027122934052	1.01136543974309	NA	gamma-crystallin M3-like	CIGSSA_105898
TRINITY_DN106968_c0_g3_i1	0.0353355226813038	0.334116514489546	1.05629892592914e-27	8.24426662971682e-05	0.233148915120836	-0.589199308286354	0.82234822340719	NA	gamma-crystallin M2-like	CIGSSA_105898
TRINITY_DN106973_c1_g1_i1	1	0.88925157218942	0.103019343564381	0.295751508168117	0.282583878731581	-0.0404634283606664	0.323047307092248	NA	semaphorin-4F-like	CIGSSA_093922
TRINITY_DN106975_c0_g1_i1	0.0390301156723254	0.631193714330666	1.65730749648504e-05	1.50699572358394e-05	-0.0773752074050339	-0.0602415415434904	-0.0171336658615434	NA	RNA-binding protein 39-like, transcript variant X3	CIGSSA_080446
TRINITY_DN106983_c0_g1_i1	0.911383230821635	0.721841476124502	0.473298752478292	0.00285643473645848	0.552330600280274	-0.577463345569613	1.12979394584989	NA	dpy-19-like 3 (C. elegans), transcript variant X2	CIGSSA_055936
TRINITY_DN106983_c0_g2_i1	0.136571612428571	0.326661404437172	0.748049940060163	0.690959030842277	-0.926654351255647	-0.478452609227232	-0.448201742028416	NA	dpy-19-like 3 (C. elegans), transcript variant X2	CIGSSA_055936
TRINITY_DN107007_c1_g1_i1	0.623624654056869	0.892913407322499	0.132011953330869	0.243310612543125	-0.468097562397876	-0.228497791062808	-0.239599771335068	NA	DNA cross-link repair 1B, transcript variant X1	CIGSSA_079438
TRINITY_DN107023_c0_g1_i1	0.00129008407144407	0.765532524442238	0.00864549414083809	0.0265789252462598	-0.229769447823685	0.0697505072285981	-0.299519955052283	N	RNA binding motif protein 25, transcript variant X1	CIGSSA_002086
TRINITY_DN107023_c0_g3_i1	1	0.903252396048542	0.07399757151321	0.364936067745834	-0.165187156253466	-0.322013363116654	0.156826206863188	NA	RNA-binding protein 25-like	CIGSSA_002086
TRINITY_DN107026_c0_g1_i1	0.406886101711027	1	0.84966385910604	0.134623137977433	0.404027121416112	-0.215885375685243	0.619912497101356	NA	zinc finger protein 135-like	CIGSSA_122663
TRINITY_DN107026_c0_g1_i2	0.111528136772528	1	0.630359515098342	0.731908347269679	0.558660458928441	0.247825785412483	0.310834673515958	NA	zinc finger protein 2-like, transcript variant X1	CIGSSA_063115
TRINITY_DN107036_c0_g1_i1	1	0.864355240480443	0.0562498677395625	0.113009860491386	0.0662626589658054	-0.127583917222652	0.193846576188457	NA	transmembrane protein 47-like	CIGSSA_050018
TRINITY_DN107038_c0_g1_i1	0.97885166444862	0.88660986064351	0.207127270178791	0.334666036535795	0.486627880235809	0.0381432307046107	0.448484649531199	NA	NA	CIGSSA_081010
TRINITY_DN107038_c1_g1_i1	0.170888219883506	0.778924158647734	0.013111487053371	0.109530912494714	-0.0366664520457098	-0.110450062974577	0.0737836109288674	NA	NA	CIGSSA_081010
TRINITY_DN107042_c1_g1_i1	0.745179391342757	0.881918956136621	0.01389734467312	0.0101674639965722	0.663470851551752	1.11492570331459	-0.451454851762833	NA	NA	CIGSSA_109931
TRINITY_DN107047_c0_g1_i1	1	0.916097024137739	0.00324505109972714	0.58029535572838	-0.728900399689753	-0.618486002781803	-0.110414396907951	NA	ninjurin-1-like	CIGSSA_062056
TRINITY_DN107055_c0_g1_i1	1	0.875129595229713	0.0690352519633689	0.206396204665597	0.795632731863731	0.102453884977551	0.69317884688618	NA	NA	NA
TRINITY_DN107060_c0_g1_i1	0.89407228326638	0.883766308115117	0.00102060925491709	0.30759115537342	0.690956516670281	0.376594316749747	0.314362199920534	NA	uncharacterized LOC106594847, transcript variant X2	NA
TRINITY_DN107063_c0_g2_i1	0.619796287075267	0.884849478508603	0.13715140733628	0.39300496139686	0.995027209174134	-0.032010297073369	1.0270375062475	NA	NA	CIGSSA_039031
TRINITY_DN107072_c0_g1_i1	0.930345475577477	0.885559243056145	0.156123246054766	0.10855702044013	-0.388033992553943	0.326863621105133	-0.714897613659075	NA	NA	NA
TRINITY_DN107077_c0_g1_i1	0.000448367421445025	0.863483252365859	4.96832454878952e-06	4.78288408214555e-05	0.129693741130209	-0.0796113167662758	0.209305057896484	G	NA	NA
TRINITY_DN107077_c0_g3_i1	0.262874842280979	0.88999706915774	0.13658883367543	0.575665582931818	0.413035970921368	0.602623508456446	-0.189587537535078	NA	NA	NA
TRINITY_DN107089_c0_g1_i1	1	0.889429593366233	0.14206363318196	0.483301592046878	0.559802488497509	0.37476745832026	0.185035030177249	NA	NA	NA
TRINITY_DN107118_c0_g1_i1	0.76861718887266	0.578259256956643	0.00913668946527396	0.372044522233261	-0.280070710833716	1.0608565771566	-1.34092728799032	NA	NA	CIGSSA_097395
TRINITY_DN107137_c1_g2_i1	0.560215462373158	0.918440007744508	0.370293571235485	0.482900777357907	-0.112424464223834	-1.14940991704077	1.03698545281693	NA	Golgi-associated plant pathogenesis-related protein 1-like	CIGSSA_121983
TRINITY_DN107142_c0_g1_i1	1	0.819010241116694	0.000231236798345162	0.198037964647505	0.0282177048080993	-0.453766477734929	0.481984182543028	NA	NA	NA
TRINITY_DN107168_c0_g1_i1	0.301683854990459	0.887136740159134	0.000134008551628001	0.019176462118548	-0.128569229295899	-0.346770677225113	0.218201447929215	NA	NA	CIGSSA_058692
TRINITY_DN107171_c0_g1_i2	1	0.587708030068941	1.47408376303162e-09	0.163023304400293	0.227331379044316	-0.145290471169527	0.372621850213843	NA	NA	NA
TRINITY_DN107175_c0_g1_i1	1	0.884849478508603	0.241540744752339	0.547105166494328	-0.275972476633095	-0.322787639174451	0.0468151625413553	NA	transformer-2 protein homolog alpha-like	CIGSSA_073895
TRINITY_DN107175_c0_g2_i1	0.757048201098817	0.843705464978785	0.0259688797215012	0.0235696788671821	0.222717213847237	0.019619938730767	0.20309727511647	NA	transformer-2 protein homolog alpha-like	CIGSSA_073895
TRINITY_DN107182_c0_g1_i1	0.646055339211859	0.200068271359808	0.574084154535571	0.430014174041131	2.45316698098653	-0.175999798200658	2.62916677918719	NA	cyclin-dependent kinase 13-like	CIGSSA_097105
TRINITY_DN107182_c0_g2_i1	0.108011157664023	0.76269873076603	0.307544324796301	0.720407213477675	-0.562758483510377	-0.108347442333955	-0.454411041176422	NA	cyclin-dependent kinase 13-like	CIGSSA_097105
TRINITY_DN107183_c0_g1_i2	1	0.892304994918691	0.0839909030057523	0.347192448106342	0.0192650467477244	0.189531944001641	-0.170266897253917	NA	serine/threonine-protein kinase greatwall-like, transcript variant X1	CIGSSA_097776
TRINITY_DN107186_c0_g1_i1	1	0.812988781783468	0.0856589872523652	0.176773511440565	-1.04542914598273	-1.17592422330203	0.130495077319303	NA	homeobox protein XHOX-3-like	CIGSSA_073886
TRINITY_DN107197_c0_g1_i1	0.919058748639395	0.864735688401847	1	0.910545503536122	1.44220127305016	-0.147064166945285	1.58926543999544	NA	long-chain-fatty-acid--CoA ligase ACSBG2-like, transcript variant X2	CIGSSA_112469
TRINITY_DN107197_c0_g2_i1	0.235115317835717	0.762986645830636	0.000131179060433741	2.47741284982569e-06	-0.101981231603346	-0.0350057131563088	-0.0669755184470369	NA	long-chain-fatty-acid--CoA ligase ACSBG2-like, transcript variant X2	CIGSSA_112469
TRINITY_DN107197_c1_g1_i1	0.194683520030815	0.842698059492269	0.000210608605377694	0.00113023297886927	0.110235562082622	-0.000862907631258084	0.11109846971388	NA	long-chain-fatty-acid--CoA ligase ACSBG2-like, transcript variant X2	CIGSSA_112469
TRINITY_DN107203_c0_g1_i1	0.656451331694288	0.891112094119486	0.30610983679816	0.385757487784382	0.577573900649257	0.293605081954711	0.283968818694546	NA	NA	NA
TRINITY_DN107204_c0_g1_i1	0.751356699199183	3.29872669432778e-05	0.470987174705578	0.386858982970641	-0.366213251768719	-0.939233553320548	0.573020301551829	C	NA	CIGSSA_075219
TRINITY_DN107205_c0_g1_i1	0.913045194069675	0.884407516362393	0.445774302157664	0.490250595995402	0.0521686522825701	-0.235466425584083	0.287635077866653	NA	NA	CIGSSA_122314
TRINITY_DN107227_c0_g1_i1	1	0.943367225103551	0.315260752507511	0.0302760343433551	-0.0052413534945568	0.057039023013553	-0.0622803765081098	NA	NA	CIGSSA_015972
TRINITY_DN107227_c0_g2_i1	0.8828039130832	0.869184832230688	0.211709269172794	0.241377595968552	-0.173535330732234	0.742602200802712	-0.916137531534946	NA	NA	CIGSSA_015972
TRINITY_DN107227_c0_g3_i1	0.522962689883148	0.868114264517308	0.463157527396737	0.703603203249264	0.220258439673667	0.0797509781186496	0.140507461555018	NA	NA	CIGSSA_015972
TRINITY_DN107229_c0_g1_i1	0.940242355935085	0.919580649198477	0.000155756329517884	0.521663829492723	-0.701924935534815	-0.0461852973232563	-0.655739638211559	NA	cell adhesion molecule 3-like, transcript variant X1	CIGSSA_073188
TRINITY_DN107236_c0_g2_i1	0.40835601242569	0.859692725992192	0.22915350227056	0.16738119374792	-0.198130473253912	-0.0900820117484788	-0.108048461505433	NA	NA	CIGSSA_084352
TRINITY_DN107237_c0_g1_i1	0.518578249394714	0.900511842328378	0.0199351212403829	0.0201826909170087	-0.305826164693485	-0.40716160043289	0.101335435739406	NA	NA	NA
TRINITY_DN107252_c0_g1_i1	0.114201882927377	0.862029578440364	1.25752341617245e-05	4.94528633211656e-05	0.0631548226128166	0.0878965857901601	-0.0247417631773435	NA	rho-related GTP-binding protein RhoE	CIGSSA_117279
TRINITY_DN107271_c0_g1_i1	0.787312798455959	0.790973635761411	9.36977887327796e-06	0.212496823103756	0.235153773378245	-0.0126269262192079	0.247780699597453	NA	ras-related protein Rab-3A	CIGSSA_051733
TRINITY_DN107277_c0_g1_i1	0.652911717994733	0.891397381184313	0.00512253867151524	0.397028199186228	0.606287895610023	0.00535640923841973	0.600931486371604	NA	NA	NA
TRINITY_DN107278_c0_g1_i1	1	0.887769410624902	0.228732469849141	0.468718624353923	-0.0581001887486785	0.108847664975275	-0.166947853723954	NA	NA	NA
TRINITY_DN107282_c2_g2_i1	1	0.901638857340297	0.459922904715123	0.567184883785378	-0.29576787158264	-0.601131581596866	0.305363710014226	NA	semaphorin-4F-like	CIGSSA_094751
TRINITY_DN107292_c0_g1_i1	1	0.920353579259376	0.0010219264528519	0.27653646623999	0.319933344364667	0.182255963517543	0.137677380847124	NA	NA	NA
TRINITY_DN107294_c0_g1_i1	1	0.874163383732214	0.0174335348176674	0.288457226034471	-0.923428365111287	-0.806053003675404	-0.117375361435882	NA	neuroligin-4, X-linked-like, transcript variant X1	CIGSSA_116667
TRINITY_DN107298_c0_g1_i1	0.0135655742987881	0.760501751642502	1.01926286413994e-11	2.17092517052362e-10	-0.0136643077898815	-0.128223490720354	0.114559182930473	NA	RAD50 homolog, double strand break repair protein	CIGSSA_067528
TRINITY_DN107298_c0_g1_i1	0.0135655742987881	0.760501751642502	1.01926286413994e-11	2.17092517052362e-10	-0.0136643077898815	-0.128223490720354	0.114559182930473	NA	RAD50 homolog, double strand break repair protein	CIGSSA_067528
TRINITY_DN107317_c0_g1_i1	1	0.27196787041864	0.000499741208956352	0.0152173099876935	1.07743766126922	0.384526279307594	0.692911381961625	NA	NA	NA
TRINITY_DN107327_c0_g1_i1	1	0.869680501487928	0.000872997419533473	0.530604552060029	-0.147268351028035	0.318478312189737	-0.465746663217772	NA	NA	NA
TRINITY_DN107343_c2_g1_i1	1	0.889980850120398	0.141317490824554	0.538262382424832	0.00703365493353462	-0.00383135824221614	0.0108650131757508	NA	arachidonate 12-lipoxygenase, 12S-type	CIGSSA_057383
TRINITY_DN107349_c0_g1_i1	0.664841011853304	0.887626034977528	0.0406769357183629	0.112908579366281	-0.558138191767557	-0.251284855904532	-0.306853335863025	NA	NA	NA
TRINITY_DN107351_c0_g1_i1	0.373503212939075	1	0.0663825572678491	0.333441633563562	-1.50851050826063	-0.148981407736653	-1.35952910052398	NA	NA	NA
TRINITY_DN107351_c0_g2_i1	0.456773763794271	1	0.0550264181130538	1	1.49743274442695	-0.284917123000995	1.78234986742794	NA	NA	NA
TRINITY_DN107352_c1_g1_i1	1	0.884407516362393	0.37406844646696	0.0267685318784097	0.207748526311417	-0.133354308093503	0.34110283440492	NA	NA	NA
TRINITY_DN107361_c2_g1_i1	1	0.867391005538432	0.097783204672476	0.623042608141291	0.703627494677025	0.483793044229229	0.219834450447796	NA	NA	NA
TRINITY_DN107379_c0_g2_i1	1	1	0.133719627403142	0.892475341065064	-0.22135234767237	-0.190411926964369	-0.0309404207080013	NA	tubby protein homolog, transcript variant X2	CIGSSA_097421
TRINITY_DN107383_c0_g1_i1	0.984271706066707	0.886669495457782	0.00609932950324605	0.165155846304168	0.148288164293096	0.00195068271022283	0.146337481582873	NA	SPRY domain-containing protein 7-like	CIGSSA_106661
TRINITY_DN10738_c0_g1_i1	0.429803007417009	4.71402092743382e-07	0.00132341431465268	0.701648773065476	-0.507828901796544	2.84581998132848	-3.35364888312502	D	mesogenin-1-like	CIGSSA_036779
TRINITY_DN10738_c0_g2_i1	1	0.00102241277741186	0.60411348132858	1	-0.437447538084489	-1.2301346245468	0.792687086462306	C	mesogenin-1-like	CIGSSA_036779
TRINITY_DN107390_c0_g1_i1	0.957225400989706	0.618329910332466	0.00661621443103751	0.0841573566741224	-0.517548011839663	0.297048244742412	-0.814596256582076	NA	NA	NA
TRINITY_DN107390_c0_g2_i1	1	0.417181085868175	0.000100442759756373	0.23126553618878	-0.289285959858443	-0.0476986902499735	-0.241587269608469	NA	NA	NA
TRINITY_DN107390_c0_g2_i2	1	0.413582605348487	0.205601029544134	0.560849213780093	0.236433267657674	0.030312573549054	0.20612069410862	NA	NA	NA
TRINITY_DN1073_c0_g1_i1	0.53814681646195	0.854572193139096	0.0578570939178664	0.282488220595464	0.175405741765246	0.413867806631462	-0.238462064866216	NA	NA	CIGSSA_127183
TRINITY_DN107401_c0_g1_i1	0.212221263972428	0.869569864772362	0.000888013217334416	0.0447538589351837	0.162727033924046	0.039577652329287	0.123149381594759	NA	NA	CIGSSA_023386
TRINITY_DN107404_c0_g1_i1	1	0.898324897661631	0.0944892310221381	0.129761015998122	-0.125348243284114	-0.312589661136017	0.187241417851903	NA	NA	NA
TRINITY_DN10741_c0_g2_i1	1	1	0.512850669716742	0.243518618367152	0.226244953966927	0.155133130411734	0.071111823555193	NA	NA	CIGSSA_003106
TRINITY_DN107420_c0_g1_i1	0.485270893475517	0.679057361420881	0.00027004803539816	4.24224990589155e-05	-0.0981423934372555	-0.126220219752617	0.0280778263153611	NA	NA	CIGSSA_098081
TRINITY_DN107427_c0_g1_i1	0.886177386716442	0.854117174755269	0.232898260665975	0.492745488880055	-0.053662885476394	0.992342748395513	-1.04600563387191	NA	NA	CIGSSA_069156
TRINITY_DN10742_c0_g2_i1	0.794042008166262	0.915076871498272	0.256595515036338	0.0920747810926269	-0.289189717009309	-0.135959491476698	-0.153230225532611	NA	ATP-sensitive inward rectifier potassium channel 15-like, transcript variant X1	CIGSSA_024618
TRINITY_DN107431_c0_g1_i1	0.056639784649112	0.763487279398683	0.993324543726252	1	0.644365412766573	-1.43256280253111	2.07692821529768	NA	NA	NA
TRINITY_DN107435_c0_g1_i1	1	0.874518593636766	0.00853283142500295	0.422972768046271	-0.18951172683201	0.209100876956051	-0.398612603788061	NA	NA	CIGSSA_073141
TRINITY_DN107447_c0_g1_i1	0.82561345564538	0.480651597549774	0.0192178905805379	0.0883681329997815	-0.305947653020247	0.494833481038732	-0.80078113405898	NA	RNA polymerase II elongation factor ELL2-like, transcript variant X3	CIGSSA_109837
TRINITY_DN107461_c0_g1_i1	1	0.880476157873775	0.114519574127257	0.192965336234183	0.344233347768027	0.246147828717711	0.0980855190503166	NA	NA	CIGSSA_109501
TRINITY_DN107462_c0_g1_i1	1	0.776535781610943	0.160559659237923	0.0563564355132386	-0.378732303975425	-0.738602314773159	0.359870010797733	NA	NA	NA
TRINITY_DN107463_c0_g1_i1	0.817553842686424	0.892567227320295	0.0274405946949365	0.0969109652504765	0.34446496516723	0.402772775270025	-0.0583078101027944	NA	NA	NA
TRINITY_DN107467_c0_g2_i1	0.854933938173599	0.886421220905807	0.00936732795350309	0.259988745588885	-0.934685357168734	-0.897473729223885	-0.0372116279448487	NA	uncharacterized LOC106570157	CIGSSA_075128
TRINITY_DN107472_c0_g1_i1	0.94979767501738	0.886670480088042	0.00306203927781151	0.0751277022542983	0.171646480594711	-0.0238556053783044	0.195502085973016	NA	ATP synthase subunit O, mitochondrial-like, transcript variant X3	CIGSSA_028723
TRINITY_DN107472_c0_g2_i1	1	0.871135457028288	0.0566393200453934	0.585797225264597	-1.0853617292187	-0.188257870295201	-0.897103858923501	NA	ATP synthase subunit O, mitochondrial-like, transcript variant X3	CIGSSA_028723
TRINITY_DN107474_c0_g1_i1	0.830099336185798	0.879936692282671	0.0364981038637032	0.00936804136251734	-0.494470341527632	-0.55180998293776	0.0573396414101276	NA	NA	NA
TRINITY_DN107475_c0_g2_i1	1	0.837299128528602	0.00191273978411397	0.584155592790213	0.776597858205592	0.768906855945532	0.0076910022600597	NA	NA	CIGSSA_050650
TRINITY_DN107483_c0_g2_i1	0.889805639718	0.163133361048066	0.125474018880728	0.586491802298924	-1.78372316450094	-1.5787355624636	-0.204987602037334	NA	NA	NA
TRINITY_DN107483_c0_g2_i2	0.525984997041881	0.0750627050413311	0.0121738508707234	0.442863412483897	-0.475371937582743	-0.657099853185121	0.181727915602378	NA	NA	NA
TRINITY_DN107492_c0_g1_i1	1	0.873129750202506	0.041089330961537	0.328732947364661	-0.719675555538532	-0.557098925295264	-0.162576630243268	NA	NA	CIGSSA_101546
TRINITY_DN107494_c0_g1_i1	2.04729217020529e-05	0.873872755696894	0.0221340893958336	4.83047341165746e-05	-0.0744566181213666	0.132575730104293	-0.20703234822566	I	WD repeat-containing protein 13-like, transcript variant X4	CIGSSA_080835
TRINITY_DN107495_c0_g1_i1	0.767700149384592	0.303901970384709	0.0220911179760158	7.7248458382566e-08	0.763100595118546	0.487236280534909	0.275864314583637	NA	NA	NA
TRINITY_DN107507_c0_g1_i1	0.00298164804911721	0.832169831015567	0.000576912149268401	3.33476582029823e-08	0.0139589078363866	-0.295010852742841	0.308969760579228	F	UPF0390 protein zgc136864-like	CIGSSA_061386
TRINITY_DN107518_c0_g2_i1	1	0.879272128804501	0.0840140399134286	0.456962867769618	-0.0177517852648015	0.342291102647574	-0.360042887912376	NA	NA	CIGSSA_034153
TRINITY_DN107531_c1_g1_i1	0.918607736224456	0.881768223048904	0.203537088755367	0.38317356549114	-0.267486280779501	-0.748714120531375	0.481227839751874	NA	SH3 domain-binding glutamic acid-rich-like protein 3	CIGSSA_102183
TRINITY_DN107533_c2_g2_i1	0.945568895149336	0.911770533793398	0.265889781926309	0.289695034661747	0.957935936102502	0.103635097784545	0.854300838317957	NA	canopy FGF signaling regulator 4	CIGSSA_085059
TRINITY_DN10753_c0_g1_i1	0.855257809515514	0.874986803119694	0.438010463535914	0.182769276165499	-1.11401142557994	-0.927273285160996	-0.186738140418943	NA	uncharacterized LOC106578985	NA
TRINITY_DN107549_c0_g1_i1	0.842412441252325	0.869903966255895	0.465220516785502	1	-1.20585778180924	-0.870412743469176	-0.335445038340062	NA	NA	CIGSSA_045378
TRINITY_DN107549_c0_g2_i1	0.100969184504555	0.509595135764128	0.0709644703844114	0.00417856965316268	2.50828324409137	2.76690674338117	-0.258623499289801	NA	NA	CIGSSA_045378
TRINITY_DN107556_c0_g1_i2	1	0.912131621255626	0.321880612927786	0.52615845353289	0.186801652467147	0.184605420649837	0.00219623181730968	NA	cysteine/serine-rich nuclear protein 3-like, transcript variant X2	CIGSSA_106526
TRINITY_DN107562_c0_g1_i1	0.946061447104781	0.000640250652266952	0.710937431616165	0.123329805030349	-0.158682184985742	2.36906523859918	-2.52774742358492	E	NA	NA
TRINITY_DN107566_c0_g1_i1	1	0.86363750094333	0.196267989040121	0.255042803190366	-0.493484159524777	-0.900065175173052	0.406581015648275	NA	NA	CIGSSA_016177
TRINITY_DN10756_c0_g1_i1	0.361350916171353	0.889980850120398	0.421740992071943	0.326009194171147	-0.0829210146783016	0.185476891834303	-0.268397906512604	NA	NA	NA
TRINITY_DN107589_c1_g1_i1	1	0.854117174755269	0.114162168451635	0.328726836082543	0.579378053334882	0.321141539897451	0.258236513437431	NA	rho-related BTB domain-containing protein 2-like, transcript variant X2	CIGSSA_102414
TRINITY_DN107593_c0_g2_i1	1	0.80634623176681	0.0565016878798178	0.348688153335614	-0.545864232150214	-0.625455275990423	0.0795910438402092	NA	semaphorin-4A-like, transcript variant X4	CIGSSA_122185
TRINITY_DN107600_c0_g1_i1	0.576789401059318	0.795909513276233	0.118644043152884	1.53498922747042e-06	-0.129597705870683	0.0288296891235398	-0.158427394994223	NA	protein tyrosine phosphatase, mitochondrial 1, transcript variant X3	CIGSSA_118967
TRINITY_DN107600_c0_g2_i1	1	0.809175603074175	0.0269884688460622	0.178063279616047	-0.229782020024199	-0.564725300424231	0.334943280400033	NA	protein tyrosine phosphatase, mitochondrial 1, transcript variant X3	CIGSSA_118967
TRINITY_DN107600_c0_g2_i2	0.759628874363557	0.817966346641439	0.593971171945719	0.113157024690339	-0.369813245130525	0.119809561924632	-0.489622807055157	NA	protein tyrosine phosphatase, mitochondrial 1, transcript variant X3	CIGSSA_118967
TRINITY_DN107600_c0_g2_i3	0.147165057217893	0.756800687317992	0.00518602024387931	0.930442732955538	0.00405138315437949	-0.193997483559273	0.198048866713653	NA	protein tyrosine phosphatase, mitochondrial 1, transcript variant X3	CIGSSA_118967
TRINITY_DN107600_c0_g2_i4	0.951376446831221	0.84659463892242	0.629612867406929	0.243145295458474	-0.19046645564012	-0.155563791715385	-0.0349026639247348	NA	protein tyrosine phosphatase, mitochondrial 1, transcript variant X3	CIGSSA_118967
TRINITY_DN107601_c0_g1_i1	0.389065251509421	0.790704287463922	0.00466854010875661	4.96076834863233e-05	0.346211679199609	0.348013752052705	-0.0018020728530955	NA	putative RNA-binding protein 15 pseudogene	CIGSSA_066818
TRINITY_DN107626_c0_g2_i1	1	0.887720837640948	0.30142802295036	0.262880263309296	0.295947631760937	0.141045802817924	0.154901828943013	NA	NA	CIGSSA_005229
TRINITY_DN107634_c0_g2_i1	0.653125992621958	0.773465636765016	2.61767192157114e-06	0.229500678225953	0.677463392936988	0.29177842449699	0.385684968439998	NA	NA	NA
TRINITY_DN107640_c0_g1_i2	1	0.885559243056145	0.241383085755184	0.40021770446516	0.602981257561218	0.657579330912043	-0.0545980733508255	NA	NA	NA
TRINITY_DN107645_c0_g1_i1	0.873023141261835	0.853150795337694	0.00177982728125476	0.066344372993931	-0.599922594055728	-0.652988780141721	0.0530661860859929	NA	NA	CIGSSA_029281
TRINITY_DN107689_c1_g1_i1	0.764376182763104	0.833968206077012	0.00400504840141065	0.011153545416969	0.220706414639907	0.428748392972345	-0.208041978332438	NA	NA	CIGSSA_013174
TRINITY_DN107695_c0_g1_i1	0.010681871875457	1	6.79670476014282e-05	1.08781756057418e-06	0.185530630462371	-0.321290183040423	0.506820813502793	NA	NA	NA
TRINITY_DN107704_c0_g1_i1	0.961371493454701	0.879562755766498	0.000194859984016228	0.369972443235218	0.0988248392002079	-0.0744685254452447	0.173293364645453	NA	NA	NA
TRINITY_DN107706_c0_g1_i1	1	0.823867400557753	0.321923197550032	0.279065177202903	-0.897804084984188	-0.830161273307727	-0.0676428116764617	NA	NA	NA
TRINITY_DN107710_c0_g1_i1	1	0.884078142479268	0.168353701473993	0.132123860559215	0.464845722300246	-0.333826493224879	0.798672215525125	NA	uncharacterized LOC106561718	CIGSSA_051473
TRINITY_DN107710_c1_g1_i1	0.864344356692657	0.665783387470023	0.267198872642688	0.538868752021097	-1.01382149631927	-1.55463163393583	0.540810137616562	NA	uncharacterized LOC106561718	CIGSSA_051473
TRINITY_DN107715_c0_g1_i1	0.299373519075848	0.863762507910611	0.0583439413008597	0.0113609876444791	-0.206589526403938	0.105623785605108	-0.312213312009046	NA	lysine (K)-specific methyltransferase 2A, transcript variant X2	CIGSSA_045938
TRINITY_DN107725_c0_g1_i1	0.923807846989911	0.884407516362393	0.00962150007917506	0.00249140786628913	0.0260590981331435	0.0573932871745318	-0.0313341890413883	NA	NA	CIGSSA_118973
TRINITY_DN107732_c0_g1_i1	1	0.855827039889589	0.297437091870965	0.154448636866592	0.205566768727069	-0.0883253174490642	0.293892086176133	NA	RIC8 guanine nucleotide exchange factor B, transcript variant X2	CIGSSA_052818
TRINITY_DN107744_c1_g1_i1	1	0.886472713945196	0.271317196767224	0.484931107852629	0.0886541971596684	-0.0715955678427261	0.160249765002394	NA	NA	CIGSSA_102205
TRINITY_DN107750_c0_g2_i1	0.378868085385532	0.0668093746659716	0.141156221939707	0.283642912832824	1.88695547372847	2.45385586187168	-0.566900388143207	NA	zymogen granule membrane protein 16-like, transcript variant X2	CIGSSA_056423
TRINITY_DN107751_c0_g1_i1	1	0.823867400557753	0.241264588829723	0.50656361991796	0.00856389092042762	-0.096156108674912	0.10471999959534	NA	NA	NA
TRINITY_DN107753_c0_g1_i1	1	0.724471647413466	9.42941626569609e-06	0.152491011329267	0.351447377050268	0.213960351644812	0.137487025405455	NA	ral guanine nucleotide dissociation stimulator-like, transcript variant X1	CIGSSA_101094
TRINITY_DN107759_c0_g1_i1	8.7392345822444e-05	1	0.000460864742245289	2.05508350691733e-08	-0.123167815117874	0.155208337167779	-0.278376152285653	O	A disintegrin and metalloproteinase with thrombospondin motifs 6-like, transcript variant X1	CIGSSA_068083
TRINITY_DN107761_c0_g1_i1	1	0.886670480088042	0.101007633647064	0.209404498543447	0.0530202098354342	0.0329298715861959	0.0200903382492384	NA	low-density lipoprotein receptor-related protein 1-like	CIGSSA_080953
TRINITY_DN107771_c1_g3_i1	0.998110822854137	0.88457158811216	0.000589890780423103	0.0658250258050754	0.0702489473322396	-0.0014579630771802	0.0717069104094198	NA	Probable thiopurine S-methyltransferase, transcript variant X4	CIGSSA_113835
TRINITY_DN107771_c2_g1_i1	1	0.901294993288587	0.20331085668612	0.521263040766979	0.28917749433064	0.235652414750028	0.0535250795806122	NA	NA	CIGSSA_089820
TRINITY_DN107778_c0_g1_i1	0.433167156541401	0.778861952478709	0.000531689893105024	0.00106880555376893	0.13031266422804	0.0866262768012927	0.0436863874267476	NA	NA	CIGSSA_002115
TRINITY_DN107795_c0_g1_i1	1	0.972785623628218	0.594763840632467	0.566134869268552	-0.0426279944830652	0.02918944121558	-0.0718174356986452	NA	NA	CIGSSA_013934
TRINITY_DN107795_c0_g2_i1	0.39863887845202	0.844815008539851	2.61712425494554e-05	0.0140683692042818	-0.341194203538362	-0.0432841479677214	-0.297910055570641	NA	NA	CIGSSA_012273
TRINITY_DN107795_c0_g3_i1	1	0.905058499516633	0.0838155920165788	0.0426937256016147	-1.37533642458539	-0.845853286726904	-0.529483137858489	NA	NA	CIGSSA_013934
TRINITY_DN1077_c0_g1_i1	1	0.95672878550816	0.0377027974090291	0.230611742378676	-0.0745140086190526	0.429497820185528	-0.50401182880458	NA	NA	CIGSSA_080163
TRINITY_DN107800_c1_g2_i1	1	0.892470827080908	0.0184599333154968	0.0985531372311054	0.480329161506338	0.0716504041455816	0.408678757360756	NA	transmembrane protein C15orf27-like	NA
TRINITY_DN107801_c0_g1_i1	0.594370449607655	0.888363326959288	0.153315160719911	0.25338176322479	1.12443422915486	-0.0942099955886968	1.21864422474355	NA	NA	NA
TRINITY_DN107819_c0_g1_i1	1	0.853627792003037	0.0865029156790703	0.140377406692131	-0.443488321537392	-0.0922780827937561	-0.351210238743636	NA	RAB43, member RAS oncogene family	CIGSSA_109132
TRINITY_DN107851_c0_g1_i1	1	0.841460537762415	0.230310281289877	0.472323511042797	0.00608353362645561	0.0690496711417721	-0.0629661375153165	NA	retinal Mueller cells isomerohydrolase, transcript variant X1	CIGSSA_074837
TRINITY_DN107851_c0_g2_i1	0.899360455250459	0.878631786485701	0.0235705495234077	0.05091840738634	0.325369740216447	0.409699600056683	-0.084329859840236	NA	retinal Mueller cells isomerohydrolase, transcript variant X1	CIGSSA_106557
TRINITY_DN107861_c0_g1_i1	0.898950638112512	0.810416413179317	0.000349274245262562	0.0276536051960496	0.252164929572062	0.0202831179974702	0.231881811574592	NA	ankyrin-3-like, transcript variant X9	CIGSSA_005282
TRINITY_DN107862_c0_g1_i1	1	0.885777245214442	0.0964502512272037	0.134269349454563	-0.203493389722879	-0.0897190377768707	-0.113774351946008	NA	NA	NA
TRINITY_DN107879_c0_g1_i1	1	0.86363750094333	0.0971378659945071	0.497362326766211	-0.313245137844062	-0.547222831352114	0.233977693508052	NA	NA	NA
TRINITY_DN107879_c0_g2_i1	0.42118130757369	0.686472327601641	0.744287112459752	0.51638242903111	-1.87757776303798	-2.93344593979532	1.05586817675734	NA	NA	NA
TRINITY_DN107890_c0_g2_i1	0.843689967011065	1	0.191654920971992	0.69238370267406	0.317372885538221	-0.102510458663285	0.419883344201506	NA	NA	NA
TRINITY_DN107893_c0_g1_i1	0.85054188428233	0.877419404767131	0.105306368950466	6.1979118106459e-06	0.480209291777555	0.0196927821783692	0.460516509599186	NA	NA	NA
TRINITY_DN107895_c0_g1_i1	0.920539376131854	0.921597115362167	0.455851564272097	0.396618068977601	-0.0217813070579411	0.0821836167242981	-0.103964923782239	NA	sulfatase modifying factor 1	CIGSSA_063866
TRINITY_DN107895_c0_g1_i2	0.473346967182636	0.870644207169916	0.00310810845869072	0.0041463501252611	-0.123258616332261	0.00636636201646915	-0.129624978348731	NA	sulfatase modifying factor 1	CIGSSA_063866
TRINITY_DN107897_c0_g1_i1	0.744000502410603	0.738122500256992	0.0529007571608626	0.0563406622155942	0.0603842457829853	0.572557265879773	-0.512173020096788	NA	ZFP36 ring finger protein-like 1	CIGSSA_080258
TRINITY_DN107897_c0_g2_i1	1	0.939645328163696	0.453977924672201	0.45002865547397	-0.783502004581124	-0.996142593604727	0.212640589023603	NA	ZFP36 ring finger protein-like 1	CIGSSA_080258
TRINITY_DN107897_c1_g1_i1	1	0.860325413700581	0.0412121761453091	0.000141321676081918	-0.561538020742967	-1.48876339559403	0.927225374851066	NA	zinc finger protein 36, C3H1 type-like 1, transcript variant X2	CIGSSA_033300
TRINITY_DN107897_c1_g1_i2	1	0.802372936281099	0.202999413751524	0.446492372013782	-0.159985286467461	1.37918871382382	-1.53917400029128	NA	zinc finger protein 36, C3H1 type-like 1, transcript variant X2	CIGSSA_033300
TRINITY_DN107897_c1_g2_i1	0.00101669637631809	0.243418940316144	0.105394428623286	0.000821134475260934	-0.120140635991284	0.361450193823927	-0.481590829815211	L	ZFP36 ring finger protein-like 1	CIGSSA_080258
TRINITY_DN107910_c0_g1_i1	0.34183628260478	0.898164957755718	0.137938786965673	0.00776462361697273	-0.00642245669226447	-0.0062709630838277	-0.000151493608436775	NA	cadherin, EGF LAG seven-pass G-type receptor 1, transcript variant X1	CIGSSA_111918
TRINITY_DN107916_c0_g1_i1	0.573372326668781	0.88660986064351	0.275159031664895	0.0646365650667766	1.13215398438327	-0.0560165488468456	1.18817053323011	NA	NA	NA
TRINITY_DN107917_c0_g1_i1	1	0.90342184904667	0.235000445306482	0.485442696578354	0.000369742873258361	-0.377914597915842	0.3782843407891	NA	NA	CIGSSA_092683
TRINITY_DN107930_c0_g2_i1	0.56848616560949	1	0.97663234668653	1	2.78610111426083	2.84817998477451	-0.0620788705136806	NA	family with sequence similarity 181, member B, transcript variant X2	CIGSSA_103342
TRINITY_DN107930_c0_g3_i1	1	1	0.513208476340339	0.114226162797002	-0.297372974986527	-1.30569013791973	1.0083171629332	NA	family with sequence similarity 181, member B, transcript variant X2	CIGSSA_103342
TRINITY_DN107931_c0_g1_i1	0.280538803397729	0.885777245214442	0.898169937267116	0.0349583124333479	0.151377121535749	0.00882306091636359	0.142554060619385	NA	family with sequence similarity 181, member B, transcript variant X2	CIGSSA_103342
TRINITY_DN107937_c0_g2_i1	1	0.828467398923267	0.162544036246392	0.0878647371093375	-0.0431267587154251	0.206155922714545	-0.249282681429971	NA	NA	NA
TRINITY_DN107951_c0_g1_i1	0.170128304086493	0.816738046543499	0.00746837750296753	0.548176025874182	0.497645941211387	1.99983224548044	-1.50218630426906	NA	NA	NA
TRINITY_DN107953_c0_g2_i1	0.279864148075764	0.667209487508608	0.162594896318495	0.640419239366866	-1.36028502079433	-1.94555559999072	0.585270579196397	NA	NA	NA
TRINITY_DN107956_c0_g1_i1	1	0.864559005899978	0.0632031920830171	0.392540509518922	0.659733090642083	0.542555747659244	0.117177342982839	NA	NA	CIGSSA_068798
TRINITY_DN107972_c0_g1_i1	0.885933766242843	0.885559243056145	0.263004609164646	0.149583913505878	-0.285100428632294	-0.462203003076428	0.177102574444134	NA	serine/threonine-protein kinase LATS2-like, transcript variant X1	CIGSSA_117453
TRINITY_DN107973_c0_g1_i1	0.225631642526142	0.823867400557753	0.158438208137292	0.262466460457157	-0.408018467590809	-0.323513260697416	-0.0845052068933924	NA	NA	NA
TRINITY_DN107973_c0_g2_i1	1.32623942123258e-06	0.8650989204013	0.0086792056201222	0.000386241086921467	-0.308933928732499	-0.355854465752098	0.0469205370195993	P	NA	NA
TRINITY_DN107984_c0_g1_i1	0.000326316683173107	0.790973635761411	0.000517167068272944	0.137685628339852	-0.530872138653883	-0.563138860028478	0.032266721374595	N	thioredoxin-like, transcript variant X2	CIGSSA_041693
TRINITY_DN107990_c2_g1_i1	0.969599393803509	0.785969403736722	0.401066733245074	0.170054911809003	0.302218036661289	0.0474068155893609	0.254811221071928	NA	uncharacterized LOC106602476, transcript variant X2	CIGSSA_040933
TRINITY_DN107999_c0_g1_i1	1	0.88590361168537	0.247459068080281	0.184337486591912	-0.258478846430784	0.129617588123834	-0.388096434554618	NA	NA	CIGSSA_108532
TRINITY_DN108026_c0_g1_i1	0.901441795873498	0.896613853696943	0.348980081038806	0.600010486380924	0.7477323282886	-0.00792274378575764	0.755655072074358	NA	NA	CIGSSA_039034
TRINITY_DN108026_c0_g2_i1	0.562861339556732	0.879272128804501	0.0703824783393611	0.118025024291742	-0.00668858305772407	0.00909331612336741	-0.0157818991810915	NA	NA	CIGSSA_039034
TRINITY_DN108031_c0_g1_i1	1	0.718622245926645	0.033647128872387	0.0926768536315091	-0.0601861936051062	-0.187185392050651	0.126999198445545	NA	NA	NA
TRINITY_DN108034_c0_g1_i1	0.0136647696658898	0.985272845339756	0.086318090941751	0.141026193854603	-0.534181418780942	-0.36511044912287	-0.169070969658072	NA	NA	CIGSSA_050590
TRINITY_DN108036_c0_g1_i1	0.951216521454251	0.871135457028288	0.0479380800160785	0.508401623976502	-0.433775619306736	-0.578241360688451	0.144465741381715	NA	NA	NA
TRINITY_DN108042_c0_g1_i1	0.649723230260474	0.90845890908488	0.177729509078294	0.17668174856851	0.67070566102196	-0.409412583310297	1.08011824433226	NA	lysine-specific demethylase 4C-like	NA
TRINITY_DN108042_c0_g2_i1	0.022078282930711	0.895870266604264	0.103869012059719	0.08508480025353	-0.627683206108124	-0.140825955294372	-0.486857250813752	NA	lysine-specific demethylase 4C-like	NA
TRINITY_DN108057_c0_g1_i1	0.790770117847708	0.775091319435872	0.139724618545431	0.315674272605641	0.505957984800456	-0.307986106482124	0.81394409128258	NA	NA	NA
TRINITY_DN108066_c0_g1_i1	0.447245346330179	0.762550631774993	0.00984321605310882	0.0307467194271296	0.112593227233135	0.121374045643234	-0.00878081841009965	NA	NADH dehydrogenase (ubiquinone) flavoprotein 3, 10kDa	CIGSSA_117664
TRINITY_DN108081_c0_g1_i1	0.569912605666736	0.65646946964713	2.47411565253687e-06	0.0718266049413674	0.310039353882131	0.00422655007473555	0.305812803807395	NA	NA	NA
TRINITY_DN108085_c0_g1_i1	0.940606987502713	0.874979240886488	0.00240955812936525	0.276111455572457	1.41156451795254	0.398004457334868	1.01356006061768	NA	NA	NA
TRINITY_DN1080_c0_g1_i1	0.469521054887634	1	0.564425094443882	0.957754643044431	-1.32509551007956	0.0066223074275753	-1.33171781750713	NA	NA	CIGSSA_062537
TRINITY_DN108104_c0_g1_i1	0.0018044185781159	0.65961310726738	0.00137244025114309	4.43354295986978e-07	-0.17593560295769	-0.217469935509131	0.0415343325514401	N	cell wall protein DAN4-like	NA
TRINITY_DN108107_c0_g1_i1	0.642209500471848	0.858740597007301	0.00324423951137442	4.30863530829633e-05	0.0706263492188322	0.0857611771806759	-0.0151348279618437	NA	NA	CIGSSA_078083
TRINITY_DN108108_c0_g1_i1	1	0.886342778816083	0.0751658658629959	0.246439022670698	-0.0170459788770866	-0.25040956346639	0.233363584589304	NA	NA	NA
TRINITY_DN108112_c0_g2_i1	1	0.873617263051686	0.287280982534701	0.402552565442702	0.095274887379488	-0.0808375816725408	0.176112469052029	NA	NA	NA
TRINITY_DN108120_c0_g1_i1	0.982472369294931	0.863762507910611	0.0816838258903769	0.173453913776255	0.259583017222576	-0.0312432605429354	0.290826277765512	NA	gamma-interferon-inducible lysosomal thiol reductase-like	CIGSSA_016213
TRINITY_DN108121_c0_g1_i1	0.0852170089074961	0.892567227320295	0.0090686668279952	0.10311810086109	-0.390441033379367	-0.470708323471994	0.0802672900926264	NA	proline-rich protein 36-like	CIGSSA_003613
TRINITY_DN108130_c0_g1_i1	0.246431437784752	0.71273185037577	0.0678351172864923	0.00526930179901708	-0.183941116995517	0.316069173407296	-0.500010290402813	NA	ephrin type-A receptor 3-like	CIGSSA_106051
TRINITY_DN108136_c0_g1_i1	1	0.864559005899978	0.13559394562118	0.00250539476846047	-0.0387446975162112	-0.381560288461576	0.342815590945365	NA	glyoxalase domain-containing protein 4-like	CIGSSA_046201
TRINITY_DN108138_c0_g2_i1	0.490536095956817	0.894210289768453	0.0261697680326507	0.394822197445426	-0.264439952140973	-0.608554642204487	0.344114690063514	NA	kinesin-like protein KIF1A, transcript variant X23	CIGSSA_074238
TRINITY_DN108153_c0_g1_i1	0.950850783002077	0.884438326831137	0.227832328496189	0.0467380654589948	-0.264785087709125	-1.02285239313798	0.758067305428857	NA	NA	NA
TRINITY_DN108156_c0_g1_i1	0.0135840956274594	0.842706744053056	8.74366921986637e-08	0.395216136212	0.0980634277640521	-0.344392150083197	0.442455577847249	NA	tubulin alpha-1A chain-like	CIGSSA_085432
TRINITY_DN108156_c0_g1_i2	1	0.637249136521994	0.98219279691755	1	-0.398773620755303	-0.10586868255632	-0.292904938198983	NA	tubulin alpha-1A chain-like	CIGSSA_085432
TRINITY_DN108156_c0_g2_i1	0.0621540198603507	0.739488517303766	5.86730516632026e-05	0.0681606494391731	0.203948982881279	-0.239244075384169	0.443193058265448	NA	Tubulin alpha-1A chain, transcript variant X1	CIGSSA_085432
TRINITY_DN108171_c0_g1_i1	0.999956296619264	0.750833273419586	1.64164897500585e-06	0.488654417777057	1.50443780043548	0.770524009285041	0.733913791150435	NA	NA	NA
TRINITY_DN108173_c0_g1_i1	1	0.88353751528607	0.0384407016788457	0.0506291458617593	-0.0811409987870827	0.221051773283124	-0.302192772070207	NA	NA	NA
TRINITY_DN108176_c0_g1_i1	0.329634549260437	0.324524907947107	0.000272453407503908	0.000659179848600048	-0.00274556051258511	-0.365448491277057	0.362702930764472	NA	NA	NA
TRINITY_DN108211_c0_g1_i1	0.013226514063936	0.952047533409633	0.0176922905548431	0.0345693771153493	-0.129682948052817	-0.204711166957163	0.0750282189043454	NA	NA	CIGSSA_102070
TRINITY_DN108226_c0_g1_i1	0.963105689690962	0.57623890339886	0.00236241449538069	0.0400889094694643	0.92634712664976	-0.246485982053948	1.17283310870371	NA	NA	NA
TRINITY_DN108245_c0_g1_i1	0.51447370425905	0.892276838955245	0.0288950045983281	0.0915432873064533	0.133445910092533	-0.277706808154184	0.411152718246718	NA	progestin and adipoQ receptor family member 3-like, transcript variant X2	CIGSSA_068141
TRINITY_DN108245_c0_g1_i2	0.860136346551523	0.860325413700581	0.00996494805482872	0.0504096666483718	0.316714014027462	0.315018659670502	0.00169535435695961	NA	NA	CIGSSA_069807
TRINITY_DN108253_c0_g1_i1	1	0.915624894525974	0.0702810719742597	0.130576070755218	0.324847098557875	0.330328279650299	-0.00548118109242424	NA	NA	NA
TRINITY_DN108262_c0_g1_i1	0.688013128175549	0.81627817133281	0.250690403064616	0.525881845916741	-0.0955443142816229	0.755123548267394	-0.850667862549017	NA	LYR motif containing 9	CIGSSA_046306
TRINITY_DN108262_c0_g2_i1	0.0502284892356482	0.979487207973605	0.000447947420556762	9.00325556918639e-06	-0.0449642409936102	0.14924993041198	-0.19421417140559	NA	LYR motif containing 9	CIGSSA_046306
TRINITY_DN108286_c0_g1_i2	0.200890255326547	0.867483261020964	0.145655093823057	1.61743370709407e-07	-0.28181034065349	-0.183476491084495	-0.0983338495689955	NA	inhibitor of apoptosis protein-like, transcript variant X4	CIGSSA_024966
TRINITY_DN108287_c0_g1_i1	0.00929127728267745	0.863762507910611	6.47524275874088e-09	0.00238362951992761	-0.187364366923102	-0.267902523045347	0.0805381561222444	N	protein IWS1 homolog A-like	CIGSSA_028852
TRINITY_DN108288_c0_g1_i1	1	0.854572193139096	0.135119101654145	0.322978410755457	-0.369556392651074	-0.280274679072637	-0.0892817135784368	NA	NA	NA
TRINITY_DN108297_c0_g1_i1	1	0.88391737318572	0.055492277033137	0.115507412430637	-0.231275314224018	-0.222109571919084	-0.00916574230493337	NA	ubiquitin carboxyl-terminal hydrolase 11-like, transcript variant X1	CIGSSA_080439
TRINITY_DN108303_c0_g1_i1	0.0443745892499592	0.756954383292859	0.00181781574359694	0.0023680585312397	0.324296732171647	0.873468760283255	-0.549172028111608	NA	transmembrane protein 56-B-like	CIGSSA_126820
TRINITY_DN108308_c0_g1_i1	0.76797448643507	0.635587004560282	0.302782274601255	0.165447420828514	0.494308486567734	-0.0905045758711313	0.584813062438865	NA	NA	NA
TRINITY_DN108309_c0_g2_i1	1	0.155666811520746	0.669194163525113	0.560542798764599	0.179501532202369	-1.26604496838785	1.44554650059022	NA	NA	CIGSSA_068438
TRINITY_DN108310_c0_g1_i1	0.303299085649109	0.920807395866738	0.00977535142309683	2.29825828219064e-05	-0.703226615119378	-0.678506734400032	-0.0247198807193457	NA	midasin-like	CIGSSA_080066
TRINITY_DN108312_c0_g1_i1	1	0.862716960147501	0.0870691716953579	0.0473786333108308	0.322012276340249	0.190666499408241	0.131345776932009	NA	NA	NA
TRINITY_DN108317_c0_g11_i1	0.620409627172803	0.679854731524868	0.0313224798966313	0.151113527626746	-0.265600635256777	-0.281376390136707	0.0157757548799304	NA	NA	NA
TRINITY_DN108317_c0_g12_i1	0.000468979848662248	0.264947392587635	0.000232553986585037	2.26604077300818e-08	-0.350626426866659	-0.274196767376747	-0.076429659489912	K	plastin-3-like	CIGSSA_028603
TRINITY_DN108325_c0_g2_i1	0.41702143497561	0.826387321117073	2.24579274955971e-07	0.125765415156261	-0.472106551482507	-0.758132928722165	0.286026377239657	NA	immunoglobulin superfamily member 5-like	CIGSSA_103029
TRINITY_DN108337_c0_g1_i1	0.332156368303426	0.884407516362393	0.000929398892481406	0.0029268856141218	-0.320504317236787	-0.403631357997429	0.083127040760642	NA	NA	NA
TRINITY_DN108347_c1_g1_i1	1	0.884078142479268	0.0666299697860367	0.407972930654605	0.20860830745389	-0.405667196687534	0.614275504141424	NA	T-box transcription factor TBX6L-like, transcript variant X1	CIGSSA_078529
TRINITY_DN108348_c0_g3_i1	1	0.884407516362393	0.125671431122022	0.139274526989259	0.140076141655204	0.283280159162248	-0.143204017507045	NA	Ras-related protein Rab-31	CIGSSA_028236
TRINITY_DN108356_c0_g1_i1	1	0.927059821879107	0.841796449310099	0.769489585778192	1.79394925240762	0.443966129935191	1.34998312247243	NA	xanthine dehydrogenase	CIGSSA_004514
TRINITY_DN108356_c0_g1_i2	0.439039125952656	1	0.824543622638976	0.37066946267273	-2.17463023669223	-0.754499973517647	-1.42013026317458	NA	xanthine dehydrogenase	CIGSSA_004514
TRINITY_DN108357_c0_g2_i1	0.802081511911426	0.902528903495488	1.57219012818561e-06	0.504189853346871	-1.12988013991997	-0.403440309418025	-0.726439830501946	NA	NA	NA
TRINITY_DN108366_c0_g1_i1	0.960680851125375	0.879562755766498	0.0727779222548953	0.5427107381865	-0.126124579731992	0.164768029318106	-0.290892609050098	NA	calcium-binding mitochondrial carrier protein SCaMC-2-A-like	CIGSSA_115013
TRINITY_DN108369_c0_g1_i1	0.189468548819983	0.888387414344394	0.126960016538561	0.0785923674375292	0.444898498394681	-0.271235776192005	0.716134274586686	NA	NA	NA
TRINITY_DN108379_c0_g2_i1	1	0.884407516362393	0.0640832282298337	0.382733854120137	0.333596893360821	0.0687422219156161	0.264854671445205	NA	NA	CIGSSA_096781
TRINITY_DN108382_c0_g1_i1	0.943321558232435	0.879936692282671	0.199594016590864	0.345646591087815	-0.42710266049846	0.43602641793274	-0.8631290784312	NA	NA	CIGSSA_023410
TRINITY_DN108384_c1_g1_i1	0.947250912325875	0.899105760135932	0.0856887337167348	0.0104790587716328	-0.108904747879943	0.312720560548085	-0.421625308428028	NA	NA	CIGSSA_053152
TRINITY_DN108385_c0_g1_i1	0.279520960126891	0.868168055259261	6.6533491173783e-06	1.60666089769777e-05	-0.119351548093972	-0.250670692778909	0.131319144684937	NA	zinc finger protein 850-like	CIGSSA_014011
TRINITY_DN108390_c0_g1_i1	0.88997137719308	0.921202486943422	0.0462875226204664	0.412261923579559	0.232721505713048	0.726381065988045	-0.493659560274997	NA	NA	NA
TRINITY_DN108396_c0_g1_i1	0.493947307049976	0.995635827445776	0.532322597879767	0.0714309020167938	1.14628956666517	0.442329313555728	0.703960253109441	NA	NA	NA
TRINITY_DN108396_c1_g2_i1	1	0.598132547007031	0.0970998622664861	0.000843403567024086	-0.299578689893327	-0.414114602829965	0.114535912936637	NA	NA	NA
TRINITY_DN108403_c0_g1_i1	1	0.879562755766498	0.166855425679688	0.115639491179059	-0.0203075035391472	-0.406438028879501	0.386130525340354	NA	NA	CIGSSA_114351
TRINITY_DN108416_c0_g1_i1	1	0.872572914293058	0.252650361885404	0.272078154142491	-0.491105253230807	-0.539232649816286	0.0481273965854786	NA	NA	NA
TRINITY_DN108426_c0_g1_i1	0.912098716348834	0.883431381364825	0.0596294310272195	0.477538105403432	0.125309453101464	0.39288286679826	-0.267573413696796	NA	NA	CIGSSA_081078
TRINITY_DN108430_c0_g1_i1	1	0.778861952478709	0.209206219606781	0.369664132733735	-0.547016501407121	0.322614967581973	-0.869631468989094	NA	ectonucleotide pyrophosphatase/phosphodiesterase family member 2, transcript variant X1	CIGSSA_073599
TRINITY_DN108444_c0_g1_i1	1	0.840710724722992	0.156546556443099	0.446229292787266	0.0785860071871652	-0.523386402931624	0.601972410118789	NA	BTB/POZ domain-containing protein KCTD5-like, transcript variant X5	CIGSSA_005379
TRINITY_DN108458_c0_g1_i1	0.922538075167135	0.884407516362393	0.0482363951317323	0.189504999561043	0.00661169354443001	0.00916641176276545	-0.00255471821833544	NA	NA	NA
TRINITY_DN108460_c1_g1_i1	0.977048838540195	0.890960232457803	0.0216025696656734	0.2335352945779	-0.207318989577488	0.149187212640285	-0.356506202217773	NA	NA	CIGSSA_052360
TRINITY_DN108462_c0_g1_i1	1	0.831818905834353	4.7167254303107e-07	0.197602675657036	-0.036909879847167	0.318797316597148	-0.355707196444315	NA	cerebellin-2-like protein, transcript variant X1	CIGSSA_126796
TRINITY_DN108472_c0_g1_i1	0.997116872326265	0.85986984423799	0.134459893316253	0.284341490739422	-0.111325856256638	0.31900270119536	-0.430328557451998	NA	sialidase-1-like, transcript variant X2	CIGSSA_074982
TRINITY_DN108479_c0_g1_i1	0.926700949266672	0.884407516362393	1.08385208615947e-07	0.0988537357230583	0.197930295885613	-0.222968091314781	0.420898387200394	NA	NA	NA
TRINITY_DN108482_c1_g2_i1	0.962631850757878	0.892913407322499	0.776879233059846	0.535608157281099	-1.60908101184609	-1.44969987075321	-0.159381141092875	NA	semaphorin-4F-like	CIGSSA_092972
TRINITY_DN108482_c1_g2_i2	1	0.885559243056145	0.254777411119898	0.323023194478664	0.542061915993346	0.386306614871619	0.155755301121728	NA	semaphorin-4F-like	CIGSSA_096810
TRINITY_DN108485_c0_g2_i1	0.0179939041703083	1	0.642421677088105	0.0487648807206164	-2.2232318257963	-1.64980257209011	-0.573429253706191	NA	NA	CIGSSA_067614
TRINITY_DN108499_c0_g1_i1	1	0.878577780147379	0.202788038206947	0.342966630287332	0.335053280033061	-0.202344041214846	0.537397321247907	NA	NA	CIGSSA_090806
TRINITY_DN108516_c0_g1_i1	1	0.908725346559678	0.113599727702251	0.00232209897754115	-0.379483829309566	-0.106845272401282	-0.272638556908284	NA	NA	NA
TRINITY_DN108516_c0_g3_i1	1	0.885559243056145	0.017744676868868	0.187097113565	0.176591135856741	-0.473287072622848	0.649878208479589	NA	NA	NA
TRINITY_DN108517_c0_g1_i1	0.450182220575225	0.887916117012502	0.000525679519142531	0.163240722623655	-0.216421995797105	0.0548928558077225	-0.271314851604828	NA	NA	NA
TRINITY_DN108526_c0_g1_i1	0.00702250337852113	0.65966146539652	0.000298386759833431	1.67746166834781e-07	0.00123172171442503	-0.186442778400166	0.187674500114591	N	NA	NA
TRINITY_DN108526_c1_g1_i1	1	0.881338269587153	0.371826529390516	0.473175888836051	-0.00230035618954493	-0.0592817998372293	0.0569814436476844	NA	glutenin, high molecular weight subunit DX5-like	NA
TRINITY_DN108526_c2_g1_i1	0.926053664086131	0.884407516362393	0.210715655533939	0.025084541735596	-0.660042264342249	0.315590607478576	-0.975632871820826	NA	NA	NA
TRINITY_DN108530_c0_g1_i1	0.739730915075084	0.809175603074175	5.49455323114341e-09	0.0293970988250014	0.281544549348951	-0.0992337163208541	0.380778265669805	NA	NA	NA
TRINITY_DN108530_c1_g1_i1	0.957027675530328	0.869922162578382	0.00010892882193461	0.647544865135318	0.306736417569692	0.0992294452074383	0.207506972362253	NA	NA	NA
TRINITY_DN108534_c0_g1_i1	1	0.814158472101517	0.275241547557195	0.345928487512999	-0.211798785237165	-0.380564925428816	0.168766140191651	NA	vacuolar protein sorting-associated protein 37B-like	CIGSSA_114767
TRINITY_DN108536_c0_g1_i1	1	0.886670480088042	0.0599414226136761	0.361091121592404	0.465945383188255	0.303736066793832	0.162209316394422	NA	uncharacterized LOC106590899	NA
TRINITY_DN10853_c0_g1_i1	0.909448647818242	0.869260091245053	0.000997704940259983	0.383546349437304	-0.0222672448848591	-0.410504198270723	0.388236953385864	NA	NA	NA
TRINITY_DN108543_c0_g2_i1	0.946856458348709	0.810114982236796	0.348695683361691	0.206851186201277	-0.931332898008611	-0.439005248171766	-0.492327649836845	NA	WW domain-containing transcription regulator protein 1-like, transcript variant X1	CIGSSA_111493
TRINITY_DN108567_c0_g1_i1	0.0903727752100511	1	0.290719952242172	0.02268780873385	-0.186341606937348	-0.137596385460765	-0.0487452214765832	NA	FAT atypical cadherin 3, transcript variant X5	CIGSSA_046373
TRINITY_DN108579_c0_g1_i1	1	0.767172789015721	8.11090120758534e-11	0.184979135097745	0.0697272960103436	0.719526985968098	-0.649799689957754	NA	complement component 1, q subcomponent, C chain	CIGSSA_058852
TRINITY_DN108580_c0_g1_i1	0.974340515099633	0.861581199572544	0.0212753153798773	0.125775797850157	-0.00899895454564878	0.0424797762307898	-0.0514787307764386	NA	protein zer-1 homolog, transcript variant X1	CIGSSA_058066
TRINITY_DN108582_c0_g1_i1	0.0083180070968218	0.879562755766498	0.000362395389288563	1.56354337383496e-06	0.122515596381835	0.0458141991168641	0.0767013972649706	P	NA	CIGSSA_090159
TRINITY_DN108599_c0_g1_i1	1	0.867980856064675	0.233499153459219	0.13059039998565	0.100078832189565	0.601400077000063	-0.501321244810498	NA	NA	NA
TRINITY_DN108601_c0_g1_i1	0.998300944299432	0.85544824383435	0.00879516852941293	0.339462444378363	-0.182842242026964	-0.110822424580901	-0.0720198174460629	NA	dystrophin-related protein 2-like, transcript variant X4	CIGSSA_029099
TRINITY_DN108621_c0_g1_i1	1	0.872914057083455	0.090306722208427	0.328797003028424	0.125453052494984	0.0998853453477513	0.025567707147233	NA	NA	CIGSSA_056926
TRINITY_DN108634_c0_g1_i1	1	0.888057024514495	0.057484910281764	0.429265793632515	-0.0968331772563994	-0.524214231222572	0.427381053966173	NA	NA	NA
TRINITY_DN108637_c1_g2_i1	0.838586956044787	0.875918259379623	0.139853020525266	1	0.0839446272361514	1.2075906592348	-1.12364603199865	NA	protein tweety homolog 2-like, transcript variant X1	NA
TRINITY_DN108654_c0_g1_i1	0.170082880984615	0.0200434839113471	0.00243307809563265	1	0.994005908763102	-0.0953511708586212	1.08935707962172	NA	NA	NA
TRINITY_DN108657_c1_g1_i1	0.384497562398187	0.88624786237357	2.38635552820977e-08	0.00251841897814999	-0.0485856605428358	0.151053817808744	-0.19963947835158	NA	synaptotagmin-like protein 1, transcript variant X2	CIGSSA_123013
TRINITY_DN108673_c0_g1_i1	0.906015906279467	0.576878886146741	0.444883930690935	0.24210785980958	0.175377944941839	-0.664956483440362	0.840334428382201	NA	NA	NA
TRINITY_DN108674_c0_g2_i1	0.960593773860805	0.869260091245053	0.262433529892372	0.175132150682175	0.284137688376112	0.71305552683631	-0.428917838460198	NA	uncharacterized LOC106578191, transcript variant X2	CIGSSA_012687
TRINITY_DN108678_c1_g1_i1	0.951717684127087	0.873171402934161	0.0820212201315261	0.0983859922688848	-0.00664016068408185	0.253672047262081	-0.260312207946163	NA	solute carrier family 22 member 18-like	CIGSSA_119752
TRINITY_DN108688_c0_g1_i1	0.564384088004841	0.872144040399144	0.000599846170745962	0.563320009450411	2.01119830414945	1.97516138279536	0.0360369213540899	NA	NA	NA
TRINITY_DN108688_c0_g1_i2	0.870757684020529	0.824312086304067	0.00433114460372004	0.508878947478944	-2.11000962531047	-1.64264561333142	-0.467364011979045	NA	NA	NA
TRINITY_DN1086_c0_g1_i1	0.156201181580748	0.849738335243895	2.03399946067141e-05	0.000489294611859903	0.101053646163728	-0.0425762424746783	0.143629888638406	NA	methyl-CpG-binding domain protein 3-like, transcript variant X2	CIGSSA_051832
TRINITY_DN108703_c0_g4_i1	1	0.889980850120398	0.265975957593572	0.617536412566118	-0.75619181739634	-0.246398259262203	-0.509793558134137	NA	NA	NA
TRINITY_DN10870_c0_g1_i1	0.00139765374743635	0.881953773625271	9.9434081893847e-09	7.5941010125833e-05	0.0946492076524854	0.502730510408744	-0.408081302756259	J	uncharacterized LOC106587675	CIGSSA_120247
TRINITY_DN108716_c0_g4_i1	0.829089442366728	0.511165929216273	0.083728931882842	0.532418881232527	-0.709624772529516	1.34803595823276	-2.05766073076228	NA	serine/threonine-protein kinase 17A-like	CIGSSA_098887
TRINITY_DN108728_c0_g2_i1	1	0.884407516362393	0.218965197329507	0.288749294922768	-0.602727162245307	-0.678084800375014	0.0753576381297071	NA	NA	NA
TRINITY_DN108730_c0_g1_i1	0.17952032217114	0.861189127371397	0.000230592812758236	3.66524101019338e-05	0.104940021057572	-0.0398326592894059	0.144772680346978	NA	transmembrane protein 230-like	CIGSSA_114282
TRINITY_DN108730_c1_g1_i1	0.737834752530418	0.560484046589726	0.00849458700009252	0.00269798512097326	0.127845915526024	-0.23679150510915	0.364637420635174	NA	transmembrane protein 230-like	CIGSSA_114282
TRINITY_DN108732_c0_g1_i1	0.990779620419358	0.828836243806036	0.294082775148796	0.426590574366705	-0.4798213626035	0.495657264051721	-0.97547862665522	NA	cytospin-A-like, transcript variant X3	CIGSSA_044727
TRINITY_DN108739_c1_g1_i1	1	0.892276838955245	0.109349244837682	0.454841757350659	0.131529726029793	-0.376131462986974	0.507661189016768	NA	transmembrane protein 208-like	CIGSSA_057383
TRINITY_DN108742_c0_g1_i1	1	0.892913407322499	0.141854572465024	0.462484455469017	-0.091792447858501	0.232593863704406	-0.324386311562907	NA	transcription factor Sox-10-like	CIGSSA_034274
TRINITY_DN108742_c0_g2_i1	1	0.869184832230688	0.540878830098282	0.158584999773544	0.419499500127417	1.00905958609153	-0.589560085964109	NA	transcription factor Sox-10-like	CIGSSA_034274
TRINITY_DN108743_c0_g1_i1	1	0.884037044999745	0.318567386148406	0.517343104213401	0.379600253158968	0.389191074737016	-0.00959082157804744	NA	NA	CIGSSA_103325
TRINITY_DN108745_c0_g1_i1	0.10168215166532	1	0.267278389495958	0.531602477078729	0.0624532829762419	0.794339387968315	-0.731886104992073	NA	CD151 antigen-like, transcript variant X1	CIGSSA_004893
TRINITY_DN108780_c0_g1_i1	1	0.920834945280635	0.00520461826891381	0.395071351652693	-0.097575943415882	0.0142581672875902	-0.111834110703472	NA	Elongation of very long chain fatty acids protein 7, transcript variant X1	CIGSSA_051691
TRINITY_DN108795_c0_g1_i1	0.823493887272763	0.748598372288038	0.00280631714085409	0.0573484088912889	0.6046437447456	0.59185171766309	0.0127920270825096	NA	NA	NA
TRINITY_DN108802_c0_g1_i1	0.000943171725485563	1	0.027134244546005	1	-1.75328015345916	-2.3793047620529	0.62602460859374	N	NA	NA
TRINITY_DN108802_c0_g2_i1	0.818026431246331	0.852378236299592	0.000328440725575047	0.041022094069139	-0.403656597334412	-0.612516213831735	0.208859616497323	NA	NA	NA
TRINITY_DN108803_c0_g1_i1	1	0.869652163104853	0.00778444137414629	0.418066379488898	-0.540326688355158	-0.546858209729429	0.00653152137427118	NA	NA	NA
TRINITY_DN108805_c0_g1_i1	1	0.476576476853331	0.0324642755552077	0.476565040046176	-0.680760781822859	-0.132356632073996	-0.548404149748863	NA	NA	CIGSSA_006556
TRINITY_DN108805_c0_g3_i1	0.900379419533082	7.31163480158723e-08	0.156454189546819	0.0929614101038266	-0.964907117447425	3.66708592747002	-4.63199304491744	E	NA	CIGSSA_006556
TRINITY_DN108805_c0_g4_i1	0.436171968418096	1	0.227739607373052	1	1.1420363322196	2.39034639416275	-1.24831006194314	NA	NA	CIGSSA_006556
TRINITY_DN108808_c0_g1_i1	1	0.851092974069041	0.256742338381614	0.0643771684494449	-0.0327282248689124	0.299842308448629	-0.332570533317541	NA	spermatogenesis associated 18	CIGSSA_112362
TRINITY_DN108815_c1_g1_i1	1	0.856463607190172	0.22569058604544	0.0515903330932732	-0.519657948394771	-0.463355801470579	-0.0563021469241914	NA	NA	NA
TRINITY_DN108822_c0_g3_i1	0.938740844711624	0.824312086304067	0.482484580246384	0.00780811656228028	-0.148315547092944	-0.48660474961606	0.338289202523116	NA	CSC1-like protein 2, transcript variant X1	CIGSSA_098266
TRINITY_DN108832_c0_g1_i1	0.497854102741495	0.874163383732214	0.000251830041243345	0.000110084366573369	-0.0842979027252099	0.0558324036224714	-0.140130306347681	NA	NA	CIGSSA_051732
TRINITY_DN108847_c0_g2_i1	1	0.767654812395396	0.269044317898894	1	-1.15290749159885	-0.98248144200205	-0.170426049596796	NA	calmodulin	CIGSSA_114766
TRINITY_DN108850_c0_g1_i1	1	0.604685457677985	0.00275114576614739	0.0759211918393364	0.710695560046733	0.0335145898100278	0.677180970236705	NA	NA	NA
TRINITY_DN108855_c0_g2_i1	1	0.933862577821145	0.206816937630212	0.383426409128553	-0.631768613033196	-0.877940044890357	0.246171431857161	NA	NA	CIGSSA_024466
TRINITY_DN10886_c0_g2_i1	1	0.874950346679302	0.357541334574189	0.575127580925938	-0.120264822022801	-0.206960763022373	0.086695940999572	NA	NA	CIGSSA_102473
TRINITY_DN108871_c0_g1_i1	1	0.884438326831137	0.0323946972359597	0.0385084002562335	0.601614097850258	0.667894350582613	-0.066280252732355	NA	NA	NA
TRINITY_DN10887_c0_g1_i1	0.92934472345816	0.817360991205855	0.0476805790582034	0.0755397383015758	-0.426839998169192	0.0800329180858956	-0.506872916255088	NA	NA	NA
TRINITY_DN108885_c0_g1_i1	1	0.876568410620049	0.120990794247864	0.000503878348837181	-0.19388950417643	-0.168872680949335	-0.0250168232270947	NA	kinesin-like protein KIF16B, transcript variant X11	CIGSSA_013228
TRINITY_DN1088_c0_g1_i1	0.56889528987425	0.0887292735049547	0.198889787779094	0.0990785412902766	0.271193956924013	0.138014968001829	0.133178988922184	NA	SPRY domain-containing SOCS box protein 4-like, transcript variant X1	CIGSSA_046345
TRINITY_DN108903_c0_g1_i1	0.0890423013968051	0.903459920505863	0.0297612386578873	0.113304890662051	0.00357408424547832	0.280959179376527	-0.277385095131049	NA	NA	CIGSSA_069752
TRINITY_DN108909_c0_g1_i1	0.898950638112512	0.884407516362393	0.0572264161496158	0.0600934875179093	-0.347780689942025	-0.263525434762997	-0.0842552551790284	NA	NA	NA
TRINITY_DN108911_c0_g1_i1	1	0.649783326436066	2.0069725254392e-12	0.0286283534892058	1.11161465445919	0.869392529670904	0.242222124788288	NA	NA	CIGSSA_085230
TRINITY_DN108924_c0_g1_i1	1	0.826922140037285	0.739581106839145	0.194343680290753	-0.962242819887382	-0.380882646539495	-0.581360173347887	NA	NA	NA
TRINITY_DN108924_c0_g2_i1	0.534895352749649	0.836163328268571	0.192676867844858	0.168446796617405	-0.382189569620627	-0.415839899027909	0.0336503294072814	NA	NA	NA
TRINITY_DN108925_c0_g1_i1	0.1375778918761	0.885559243056145	0.00691798479940572	0.343057533533806	-0.437123105159602	-0.404651680889867	-0.0324714242697344	NA	NA	NA
TRINITY_DN108926_c0_g1_i2	0.247335716696821	1	0.0297186901170704	1	0.130728408640852	0.206990286602995	-0.0762618779621427	NA	Probable E3 ubiquitin-protein ligase RNF144A-A	CIGSSA_038624
TRINITY_DN108926_c0_g2_i1	0.470377207037239	1	0.017239663138	0.203040862406706	0.287864195688015	0.407783388184389	-0.119919192496374	NA	Probable E3 ubiquitin-protein ligase RNF144A-A	CIGSSA_038624
TRINITY_DN108935_c0_g1_i1	0.0221579940908087	0.926468679769528	0.584882742196404	0.328540935259946	-2.47835126773456	-2.204678506924	-0.273672760810564	NA	ferrochelatase	CIGSSA_006587
TRINITY_DN108935_c0_g1_i2	0.835731529862263	0.228948759695955	0.63173631889144	0.445679381650411	-0.185648782603098	1.55172284781667	-1.73737163041977	NA	ferrochelatase	CIGSSA_006587
TRINITY_DN108935_c0_g1_i3	6.18319290687353e-05	0.832169831015567	0.147616505556956	0.0294591842268825	-0.783862562215646	-0.60838864765932	-0.175473914556326	N	ferrochelatase, mitochondrial-like	CIGSSA_006587
TRINITY_DN108941_c0_g1_i1	1	0.889659021721867	0.256268929904266	0.355775182311417	-0.0989154474549073	-0.139056780319424	0.0401413328645172	NA	NA	NA
TRINITY_DN108956_c1_g6_i1	1	0.884407516362393	0.632941334603735	0.651896885480849	-0.292597742414095	-0.836917901186019	0.544320158771924	NA	semaphorin-4F-like	CIGSSA_114919
TRINITY_DN108961_c0_g1_i1	0.358311949734878	0.808089261229944	0.0169929731030413	0.195618509174382	0.606297169525422	0.481663010118959	0.124634159406462	NA	NA	NA
TRINITY_DN108966_c0_g1_i1	0.65084401007259	0.855827039889589	0.019677155974849	0.249245376097597	0.036867222705432	-0.125738635646132	0.162605858351564	NA	NA	CIGSSA_005991
TRINITY_DN109000_c0_g1_i1	1	0.725386969237385	0.00580257467769783	0.372677528145608	-0.36935124653625	1.01947695982823	-1.38882820636448	NA	anthrax toxin receptor 1-like	CIGSSA_006064
TRINITY_DN109003_c0_g1_i1	1	0.891455452744081	0.132152513445976	0.458414646836369	0.0517893437289026	0.0806517673373295	-0.0288624236084269	NA	NA	CIGSSA_078455
TRINITY_DN109003_c0_g2_i1	1	0.908523027188915	0.0494020264286177	0.261086144343159	-0.00921555688668392	-0.547670449077345	0.538454892190661	NA	vaccinia related kinase 3, transcript variant X2	CIGSSA_008049
TRINITY_DN109012_c0_g1_i1	1	0.858000655723525	0.00169810196155962	0.577793808480419	0.739045981391818	-0.020464810177765	0.759510791569583	NA	DBIRD complex subunit ZNF326-like	NA
TRINITY_DN109016_c0_g1_i1	0.834225474715878	0.0586260889007032	0.391668613561721	0.181556158009237	-0.522561327744889	-1.06396523205802	0.541403904313129	NA	NA	NA
TRINITY_DN109016_c1_g2_i1	1	0.0634111986332495	0.311852855621208	1	-0.939296340521665	-1.26020344146552	0.320907100943854	NA	NA	NA
TRINITY_DN109017_c0_g1_i1	1	0.879562755766498	7.03781163287074e-10	0.495126434485646	0.214941702276147	0.138076531795165	0.0768651704809816	NA	mitogen-activated protein kinase kinase kinase 12-like, transcript variant X2	CIGSSA_109205
TRINITY_DN109023_c0_g1_i1	0.810190060520864	0.678812368972291	0.131267116967149	0.283196569658808	0.0405303313950752	-0.0998207019243984	0.140351033319474	NA	NA	NA
TRINITY_DN109028_c0_g1_i1	0.353456382279113	0.864559005899978	0.0147239302251218	0.0343114057412091	1.44397593654595	-0.0558417535766669	1.49981769012262	NA	NA	NA
TRINITY_DN109030_c0_g2_i1	0.625222765233182	0.281676116259994	0.252170675308059	0.232580715240471	1.70953670960651	-0.365016483389675	2.07455319299618	NA	NA	NA
TRINITY_DN109031_c0_g1_i1	0.733763978462724	0.935110233887825	0.0711643803026621	0.0596314538815159	-0.190744143927691	-0.487902493186426	0.297158349258735	NA	kelch-like family member 15, transcript variant X4	CIGSSA_098754
TRINITY_DN109038_c0_g1_i1	0.687985465814791	0.496758608841348	0.138961950927809	1	-1.19733943559873	-1.0710615921291	-0.126277843469636	NA	four and a half LIM domains 1	CIGSSA_029097
TRINITY_DN109038_c0_g2_i1	1	6.79290425804156e-11	0.3309575901944	0.487359195575646	3.57129048288267	3.57093753469334	0.000352948189327491	D	four and a half LIM domains 1	CIGSSA_029097
TRINITY_DN109038_c1_g2_i1	0.730249908550449	0.863318730567493	0.364265050629905	0.541762287393416	-0.770090557145727	-0.00668167403885145	-0.763408883106875	NA	four and a half LIM domains 1	CIGSSA_029097
TRINITY_DN109038_c1_g3_i1	0.4307411356061	0.146554595741194	0.142722380281755	0.417908474351104	0.143614132660837	-1.17613684002558	1.31975097268642	NA	four and a half LIM domains 1	CIGSSA_029097
TRINITY_DN109039_c0_g1_i1	0.22419820794133	0.849119044889458	7.81565496505387e-05	0.0661857136366776	-0.170576518082202	-0.00113270114101796	-0.169443816941184	NA	protein phosphatase 1 regulatory subunit 12A-like, transcript variant X1	CIGSSA_112047
TRINITY_DN109049_c0_g1_i1	1	0.886874415002901	4.31226955002751e-05	0.291668981043938	0.0421690355533494	0.0514346852097051	-0.00926564965635574	NA	NA	CIGSSA_098927
TRINITY_DN10904_c0_g3_i1	1	0.867980856064675	0.000460237416683319	0.45861797913825	-0.352852435266626	-0.111791003757402	-0.241061431509224	NA	NA	NA
TRINITY_DN109064_c0_g1_i1	0.969495133363254	1	3.43366639268019e-05	0.2296026654952	-0.724849606932349	-1.1505605020878	0.425710895155449	NA	NA	CIGSSA_109604
TRINITY_DN109064_c0_g2_i1	0.99989284945379	0.786622527644292	1.30380936291016e-12	0.18634386954289	-0.457626433991736	-0.843358732264833	0.385732298273098	NA	NA	CIGSSA_109604
TRINITY_DN109072_c0_g1_i1	1	0.858595913012244	0.00549187647206497	0.149337976621731	0.0661682973844703	0.15335634558114	-0.0871880481966698	NA	RNA exonuclease 1 homolog	CIGSSA_112464
TRINITY_DN109087_c0_g1_i1	1	0.891954354960753	0.339826642718248	0.533020423696993	-0.0438358774226341	-0.480713413319686	0.436877535897052	NA	NA	CIGSSA_044582
TRINITY_DN109087_c0_g2_i1	0.466936892013678	0.877479792407034	0.0728597646354149	0.418821497855656	-0.370306404632395	0.131803760285906	-0.502110164918301	NA	NA	CIGSSA_044582
TRINITY_DN109087_c0_g3_i1	1	0.855749972458848	0.653557217919748	0.0705154408769735	-0.635681578947109	0.610894521474814	-1.24657610042192	NA	NA	CIGSSA_044582
TRINITY_DN109096_c0_g2_i1	0.986301529096322	0.853627792003037	0.164965936535265	0.229071705385354	1.12826862199544	-0.110774010581967	1.23904263257741	NA	NA	NA
TRINITY_DN109096_c0_g3_i1	0.960758954367638	0.84010524216268	0.489721100512841	0.308308457536012	0.543238179682435	0.580288627933445	-0.0370504482510094	NA	NA	NA
TRINITY_DN109096_c0_g4_i1	1	0.878027968917663	0.248433625725142	0.00207824701625676	0.659809850237866	0.878231102757864	-0.218421252519999	NA	NA	NA
TRINITY_DN1090_c0_g1_i1	1	0.866948825150268	0.156467235153379	0.280989160100327	-0.478293189467839	0.0281252481987089	-0.506418437666547	NA	NA	CIGSSA_125087
TRINITY_DN109101_c0_g1_i1	1	0.906081050491801	0.176080648986756	0.20643218748777	0.252800878284026	-0.0261988945383942	0.27899977282242	NA	NA	NA
TRINITY_DN109104_c0_g1_i1	0.957883200654152	0.590104032066282	0.281161596879149	0.459813766935231	0.356576246335132	-0.561671447473713	0.918247693808845	NA	NA	NA
TRINITY_DN109105_c0_g1_i1	0.34897372381571	0.770808874614839	1.08027446738336e-06	1.17949811427527e-05	-0.0127324436788784	0.0395425580527553	-0.0522750017316337	NA	NA	NA
TRINITY_DN109116_c0_g1_i1	0.738217253602599	0.574861291348503	0.0305519121938858	0.0364521668119062	-0.31627538938927	-0.244745447891772	-0.0715299414974981	NA	NA	CIGSSA_080442
TRINITY_DN109126_c0_g2_i1	1	0.889980850120398	0.220241540562284	0.525811275275507	0.0245471125068956	0.196795198123335	-0.172248085616439	NA	NA	NA
TRINITY_DN109130_c0_g1_i1	0.963131250845224	1	0.000226966469151238	0.326248232382071	0.301310294007793	0.433904543457869	-0.132594249450077	NA	NA	NA
TRINITY_DN109136_c0_g1_i1	1	0.887811344780245	0.753469138827957	0.488584774352243	0.0273017600954174	0.307293185628886	-0.279991425533469	NA	coiled-coil domain-containing protein 9-like, transcript variant X3	CIGSSA_102851
TRINITY_DN109136_c0_g2_i1	1	0.547660968804992	0.722279997572746	1	-1.64162997659163	-1.81780011322107	0.176170136629436	NA	coiled-coil domain-containing protein 9-like, transcript variant X3	CIGSSA_102851
TRINITY_DN109155_c0_g1_i1	0.978934515228942	0.89148719022309	0.259016497753887	0.370421870721753	0.400774897159133	0.0206160237012171	0.380158873457916	NA	short transient receptor potential channel 7-like, transcript variant X1	CIGSSA_029138
TRINITY_DN109161_c0_g1_i1	1	0.88925157218942	0.237741136953499	0.138288827032522	-0.467921831435606	-0.965709639150007	0.497787807714401	NA	NA	CIGSSA_002005
TRINITY_DN109170_c1_g1_i1	1	0.840922643573102	0.168367952791286	0.473067311402708	0.173549575219145	0.127094619991917	0.0464549552272283	NA	zinc finger protein 665-like	CIGSSA_089308
TRINITY_DN109174_c0_g1_i1	0.651798887452903	0.853085984970316	4.9949945269481e-09	0.212702647256749	-0.0471206777326853	0.233564409755624	-0.28068508748831	NA	uncharacterized LOC106589934	CIGSSA_125425
TRINITY_DN109178_c0_g1_i1	0.218160026161507	0.018739390423708	0.0823310566971987	0.663650207050421	-0.606317281186017	1.05417187010153	-1.66048915128755	NA	tripartite motif-containing protein 16-like	CIGSSA_119343
TRINITY_DN109178_c0_g1_i2	0.835273154171093	0.257137955286841	0.00993999775266918	0.640376599767054	0.510536150063663	0.957323197483128	-0.446787047419465	NA	tripartite motif-containing protein 16-like	CIGSSA_027363
TRINITY_DN109178_c0_g2_i1	1	0.0414900940212134	0.265975957593572	0.544863671884529	-0.746855766376279	-0.120680709848458	-0.62617505652782	NA	stonustoxin subunit beta-like	CIGSSA_051302
TRINITY_DN109178_c0_g3_i1	0.873098080031753	0.906435980435906	0.324831423858602	0.426304148490043	0.00506114025810438	0.511917797192357	-0.506856656934252	NA	tripartite motif-containing protein 16-like	CIGSSA_051302
TRINITY_DN109182_c0_g1_i1	0.553173942864545	0.886205016460034	0.214299693771703	3.1423173224509e-05	0.414098854694435	-0.03741344748944	0.451512302183875	NA	exostosin-1b-like	CIGSSA_074992
TRINITY_DN109184_c0_g1_i1	1	0.724576445961777	2.40517096607601e-05	0.276962732092984	0.0160767674197978	0.241856579087862	-0.225779811668065	NA	NA	NA
TRINITY_DN109188_c0_g1_i1	1	0.899845967885201	0.434455891050578	0.583622780712263	0.362546109294756	0.6684694572729	-0.305923347978144	NA	small integral membrane protein 13	CIGSSA_122544
TRINITY_DN109189_c0_g1_i1	1	0.872273140013813	0.000171944623286179	0.000868399576544495	-0.348228140028141	-0.139018399347344	-0.209209740680796	NA	116 kDa U5 small nuclear ribonucleoprotein component	CIGSSA_018937
TRINITY_DN109205_c0_g1_i1	1	0.881542300961184	0.299660778810004	0.0645421087420047	0.00413449300145138	0.267117945474848	-0.262983452473396	NA	NA	CIGSSA_051437
TRINITY_DN109213_c0_g2_i1	1	0.887963700742618	0.736121479745349	0.698854365324539	0.280846199809986	-0.60921138966255	0.890057589472536	NA	NA	CIGSSA_035077
TRINITY_DN109213_c0_g3_i1	1	0.846453201215611	0.27270694441547	0.00400513513667039	0.670546705595227	-0.0450022373446078	0.715548942939835	NA	NA	CIGSSA_035077
TRINITY_DN109232_c0_g2_i1	0.838109467074719	0.885571758811898	0.451766095742751	0.691545378365093	0.73553438351904	0.180581314476283	0.554953069042757	NA	NA	CIGSSA_075357
TRINITY_DN109238_c0_g1_i1	0.74233500857225	0.848338817028005	0.00316579749369876	0.542924337441271	-0.966057867981141	-0.673595727460076	-0.292462140521065	NA	contactin-associated protein-like 2	CIGSSA_127245
TRINITY_DN109255_c0_g1_i1	0.864336092958629	0.874163383732214	1.59839049873088e-11	0.260404958839975	0.32637049801942	-0.797640489785869	1.12401098780529	NA	lipoprotein lipase-like	CIGSSA_074737
TRINITY_DN109281_c0_g1_i1	1	0.91079303437215	0.15200271372278	0.20110165356092	0.263322949570184	0.0455700668109625	0.217752882759222	NA	NA	CIGSSA_052385
TRINITY_DN109288_c0_g1_i1	0.585033781218051	1	0.210073642907742	0.203832354695033	-0.159390219611416	-0.368838208741865	0.209447989130449	NA	NA	NA
TRINITY_DN109291_c0_g1_i1	0.321972772106005	0.867217250859587	0.000379143420494331	7.0514379762829e-06	-0.116978156506906	0.079697712500826	-0.196675869007732	NA	NA	CIGSSA_018355
TRINITY_DN109292_c0_g1_i1	0.950765214254276	0.782483803510708	0.117584207315317	0.403662706255855	-0.970358448725827	-0.844560359261376	-0.125798089464451	NA	L-serine dehydratase/L-threonine deaminase-like	CIGSSA_114903
TRINITY_DN109298_c0_g1_i1	0.94652257776641	0.909810495278597	0.173327892199747	0.277687834851219	-0.228728165974816	-0.160509879498513	-0.0682182864763033	NA	uncharacterized LOC106591142	CIGSSA_042667
TRINITY_DN1092_c0_g1_i1	0.950215442781688	0.879562755766498	0.391292811084725	0.113917906919136	1.16786044977007	0.665210500462731	0.502649949307336	NA	pre-mRNA-processing factor 17-like	CIGSSA_080369
TRINITY_DN1092_c1_g1_i1	1	0.859496208354318	0.176512512341091	0.0868114351550886	0.470135799979168	-0.270770988323811	0.740906788302979	NA	pre-mRNA-processing factor 17-like	CIGSSA_080369
TRINITY_DN109322_c1_g1_i1	0.440860649173543	1	0.384126897835917	0.450111968686785	1.46086555165941	0.145835772036994	1.31502977962241	NA	NA	CIGSSA_018329
TRINITY_DN109330_c0_g2_i1	0.778594877605318	0.823867400557753	0.0739267028615639	0.0461082296436444	-0.132746128060089	0.559848023357769	-0.692594151417858	NA	NA	NA
TRINITY_DN109355_c0_g5_i1	1	0.883766308115117	0.163291512075192	0.0624246349033336	0.129286350326131	0.269431343347897	-0.140144993021766	NA	NA	NA
TRINITY_DN109357_c0_g1_i1	1	0.881768223048904	0.0418594547149109	0.52771813602739	-0.612011383595661	0.161847774619166	-0.773859158214827	NA	NA	NA
TRINITY_DN109359_c0_g1_i1	0.975885234327605	0.834256872980897	0.0924155283496549	0.255881192629613	0.371373731985455	0.0124873459365259	0.358886386048929	NA	NA	NA
TRINITY_DN109361_c0_g1_i1	1	0.665715526326507	0.0139728750677874	0.383789102684712	0.693252092766302	0.206069600946239	0.487182491820062	NA	NA	NA
TRINITY_DN109369_c0_g1_i1	0.536085375387504	0.869569864772362	0.00626266903395714	0.232041049802666	-0.307214019003864	-0.0243064295235264	-0.282907589480338	NA	NA	NA
TRINITY_DN10936_c0_g1_i1	0.569428435154716	1	0.520484895589284	0.261126513990729	-0.934629755416454	-0.961029329401627	0.0263995739851724	NA	NA	CIGSSA_057237
TRINITY_DN109380_c0_g1_i1	0.976353784486377	0.891042249842928	0.391752767823579	0.0374862866433787	0.411707005006255	0.315485249170209	0.0962217558360451	NA	NA	NA
TRINITY_DN109380_c0_g2_i1	1	0.940333507810299	0.337803499732415	0.15677591058529	0.0205327211226792	-0.314798826458408	0.335331547581087	NA	NA	NA
TRINITY_DN109380_c0_g4_i1	0.976954535254078	0.00597090616012386	0.0271908032310285	0.0150599475032399	1.61058639268974	-0.344906070288592	1.95549246297833	A	NA	NA
TRINITY_DN109380_c0_g5_i1	0.982424426908535	0.900234722740133	0.0868581511458954	1	0.15151214616475	0.763825020426037	-0.612312874261287	NA	NA	NA
TRINITY_DN109388_c0_g1_i1	0.422372450615289	0.825543398580765	0.00230729634588925	0.00481490119985439	0.191936704928245	0.31794820186269	-0.126011496934445	NA	NA	NA
TRINITY_DN109390_c4_g1_i1	0.33712910853792	0.49466192299024	0.000723425161559003	2.49986097762005e-06	0.206228978561864	0.0445566903474173	0.161672288214447	NA	cationic amino acid transporter 3-like, transcript variant X2	CIGSSA_024229
TRINITY_DN109393_c1_g1_i2	1	0.807513285614434	0.0240336436370229	0.249312647292981	0.0875710651256916	0.100238392271906	-0.0126673271462149	NA	vaccinia related kinase 3, transcript variant X2	CIGSSA_124757
TRINITY_DN109393_c1_g2_i2	1	0.884407516362393	0.101223992375831	0.774171322906234	0.451014851697552	0.0341701089372654	0.416844742760286	NA	vaccinia related kinase 3, transcript variant X2	CIGSSA_106713
TRINITY_DN109394_c1_g1_i1	0.961161509912699	0.869124468362567	0.0623269677538855	0.220432821539404	0.759951198372822	-0.14067452354851	0.900625721921333	NA	NA	NA
TRINITY_DN109394_c2_g1_i1	0.876093924684994	0.738982267240311	0.00420419299419174	0.0828532904815458	0.737858487618457	0.10586383527088	0.631994652347576	NA	NA	NA
TRINITY_DN109403_c0_g1_i1	1	0.887626034977528	6.88432715991424e-06	0.230020377891337	-0.0138657139736242	-0.0339503117260521	0.020084597752428	NA	cyclin J, transcript variant X2	CIGSSA_093857
TRINITY_DN109418_c0_g1_i1	0.969809057903843	0.830952667869917	0.0543644715248944	0.203893811010673	0.391717754354434	-0.235556436965086	0.62727419131952	NA	NA	NA
TRINITY_DN109435_c0_g1_i1	0.442021401578903	0.88624786237357	0.541314991004683	0.0264118435497198	0.799527564807903	-0.0721572211467368	0.871684785954639	NA	NA	NA
TRINITY_DN109454_c0_g1_i1	0.622245349707388	0.878645871550919	0.206089525919887	0.613926642042881	-0.185755545295922	-1.14379965634957	0.958044111053644	NA	NA	CIGSSA_073734
TRINITY_DN109454_c0_g2_i1	0.519804657284407	0.209549133327856	0.187206143637065	0.825276849602486	1.27227619885486	3.74683900544983	-2.47456280659497	NA	NA	CIGSSA_073734
TRINITY_DN109454_c0_g3_i1	0.980099762012243	0.894336498389319	0.963242973931277	1	0.1540454381576	0.214570899593747	-0.060525461436147	NA	NA	CIGSSA_073734
TRINITY_DN109459_c0_g2_i1	0.516435427796255	0.899366499818655	0.478007944557401	0.113960153936569	-0.114427988976494	-0.499797311838	0.385369322861507	NA	NA	CIGSSA_070149
TRINITY_DN109461_c0_g1_i1	0.832337737158579	0.865053676956154	0.0138387778016229	0.0330209931020158	0.390279898923712	-0.117735159886067	0.508015058809778	NA	NA	NA
TRINITY_DN109464_c2_g2_i1	1	0.874899268153418	0.185218179154602	0.34631023512587	-0.182311436514188	0.10289809913036	-0.285209535644549	NA	vacuolar fusion protein CCZ1 homolog	CIGSSA_126650
TRINITY_DN109471_c0_g1_i1	0.709637081170892	0.782865950549218	0.0212698032717706	0.111289684608317	-0.335898355103747	0.171354133607833	-0.50725248871158	NA	proton myo-inositol cotransporter-like, transcript variant X3	CIGSSA_051384
TRINITY_DN109475_c0_g1_i1	0.84411234821192	0.743348053783669	0.00902853969987103	0.0245677009000675	0.305190594449021	0.0983038792312941	0.206886715217727	NA	serine/threonine-protein kinase Nek4-like, transcript variant X3	CIGSSA_108522
TRINITY_DN109478_c0_g1_i1	0.882227727907242	0.843954043810784	0.129260262975714	0.0409481848875837	0.174037955759464	0.118585867344766	0.0554520884146981	NA	NA	NA
TRINITY_DN109478_c0_g2_i1	1	0.888057024514495	0.810101007401783	0.372632367284442	-1.41279181551981	-0.722507202934802	-0.690284612585007	NA	ecotropic viral integration site 5 protein homolog, transcript variant X1	CIGSSA_111620
TRINITY_DN109488_c0_g2_i1	1	0.765592397692966	0.0199697423749449	0.454532918001381	0.614804680713937	0.696624207933049	-0.0818195272191119	NA	NA	NA
TRINITY_DN109489_c0_g1_i1	1	0.861296207205022	0.156674669926154	0.219737303392792	-0.175204064502976	0.370443383153204	-0.54564744765618	NA	NA	CIGSSA_044916
TRINITY_DN109489_c0_g2_i1	1	0.884407516362393	0.54346709133172	0.596660947434771	-0.0207576579515849	-0.295121808668099	0.274364150716514	NA	NA	CIGSSA_044916
TRINITY_DN109489_c0_g3_i1	0.93849521392373	0.870002575403589	0.812731696957754	0.318057636687628	0.0218525062382322	-0.343060740584691	0.364913246822923	NA	NA	CIGSSA_044916
TRINITY_DN109490_c0_g1_i1	0.993421744333644	0.884587536178828	0.306969636157053	0.263203452514639	0.0805319161235775	0.467504242586403	-0.386972326462826	NA	interleukin-6 receptor subunit beta-like, transcript variant X3	CIGSSA_085295
TRINITY_DN109502_c0_g1_i1	1	0.900336267905899	0.0324186700053572	0.00121163346078683	-0.18669493744327	-0.0651664399276723	-0.121528497515598	NA	integrin, alpha 4 (antigen CD49D, alpha 4 subunit of VLA-4 receptor)	CIGSSA_116640
TRINITY_DN109510_c0_g2_i1	0.436851098142128	0.871357264276358	0.293768520275664	0.452198153541352	-0.692164749242996	-0.522782321465878	-0.169382427777118	NA	signal-transducing adaptor protein 2-like	CIGSSA_112486
TRINITY_DN109511_c0_g2_i1	1	0.574317640408461	0.0176324984929904	0.229485395512797	0.402039539740625	-0.018480538302182	0.420520078042807	NA	NA	CIGSSA_057664
TRINITY_DN109514_c2_g1_i1	0.646105638496326	0.951726914033148	0.360702677928688	0.296823386218569	0.852114156217914	-0.122976989293185	0.975091145511099	NA	NA	CIGSSA_110708
TRINITY_DN109514_c2_g2_i1	1	0.884078142479268	0.247140190032152	0.961904770495329	0.0177176791509746	0.615968270608558	-0.598250591457583	NA	E3 ubiquitin-protein ligase TTC3-like, transcript variant X2	CIGSSA_033589
TRINITY_DN109549_c0_g1_i1	1	0.87792748067338	0.00588498364800164	0.298529154730064	0.339775831438987	0.219294501454808	0.120481329984179	NA	NA	CIGSSA_069516
TRINITY_DN109561_c0_g1_i1	1	0.872447821740824	0.0133302019035875	0.604861193865264	0.0450010082171519	-0.224816340909195	0.269817349126346	NA	NA	NA
TRINITY_DN109562_c0_g1_i1	0.205631857910477	0.838583901211184	1.71280813218463e-06	1.04395586731571e-06	-0.192186554939751	-0.221893570911779	0.029707015972028	NA	NA	CIGSSA_068566
TRINITY_DN109572_c0_g1_i1	1	0.867391005538432	0.293345112162411	0.540109855352307	0.206258152529473	0.058176369204462	0.148081783325011	NA	NA	CIGSSA_075123
TRINITY_DN109580_c0_g1_i1	0.228277566680441	0.795201495021516	7.60366664599289e-05	0.000121735144010924	0.107139566335533	0.235950351299669	-0.128810784964136	NA	NA	CIGSSA_127067
TRINITY_DN109581_c0_g3_i1	0.23577174481009	0.794423160757673	0.0237506775286183	0.0388737978639801	1.44374532377368	0.148410344149114	1.29533497962456	NA	NA	CIGSSA_084327
TRINITY_DN109589_c0_g1_i1	0.998997764572704	0.500589747321878	0.127929557689077	1	0.422157500272895	0.707212361203647	-0.285054860930752	NA	NA	CIGSSA_006317
TRINITY_DN109589_c0_g2_i1	0.460599256768538	0.0427563955733386	0.434986722361768	0.0344948920651785	-1.17868340610573	-1.53561694675272	0.356933540646987	NA	NA	CIGSSA_006317
TRINITY_DN109592_c0_g1_i1	0.0479406028192709	0.75441875459736	5.74399481946056e-05	8.79184077255891e-06	0.0372325424320838	0.140429597502695	-0.103197055070611	NA	protein transport protein Sec24D-like, transcript variant X2	CIGSSA_038535
TRINITY_DN109597_c0_g1_i1	0.891344462248408	0.867483261020964	0.0190098052665473	0.24036096684012	0.877977084698246	-0.484613566762973	1.36259065146122	NA	NA	NA
TRINITY_DN109600_c0_g1_i1	0.594011865147705	0.825331341479595	0.0352283206352284	0.202908173927612	0.207841206111547	0.376121069722783	-0.168279863611236	NA	NA	CIGSSA_098161
TRINITY_DN109606_c0_g1_i1	1	0.875455980555799	1.00917504857766e-05	0.314329515540109	0.786905759643509	0.622973408174459	0.16393235146905	NA	cytochrome P450 26B1-like	CIGSSA_038363
TRINITY_DN109619_c0_g1_i1	0.983490719352669	0.656906691257754	0.0613430878895385	0.0422895040261735	-0.214442836134882	-0.128472027750771	-0.0859708083841112	NA	protein GPR108-like, transcript variant X1	CIGSSA_061355
TRINITY_DN109619_c0_g2_i1	1	0.640996274797703	0.932702838562118	0.922881018941886	1.0479913415679	0.127939252184419	0.92005208938348	NA	protein GPR108-like, transcript variant X1	CIGSSA_061355
TRINITY_DN109622_c0_g1_i1	1	0.878631786485701	0.0741152378919214	0.394019978716015	0.357531396616006	-0.0451618014324784	0.402693198048485	NA	NA	NA
TRINITY_DN109623_c0_g1_i1	0.273389398815236	0.751598079080202	7.88181438213531e-05	0.00892004182531471	0.236935251663334	0.278161710727713	-0.0412264590643789	NA	transcriptional repressor p66-beta-like, transcript variant X3	CIGSSA_075163
TRINITY_DN109624_c0_g1_i1	0.364516792693758	0.885777245214442	0.679948587007827	0.227269767120186	-1.02435306527302	-1.47129340739329	0.446940342120264	NA	mitogen-activated protein kinase kinase kinase kinase 4-like, transcript variant X3	CIGSSA_117385
TRINITY_DN109624_c0_g2_i1	1	0.879562755766498	0.133537922758948	0.0235835743086069	0.0125208233905155	-0.164161338959422	0.176682162349938	NA	mitogen-activated protein kinase kinase kinase kinase 4-like, transcript variant X3	CIGSSA_117385
TRINITY_DN109624_c0_g3_i1	0.455067433772859	0.853627792003037	0.137102423674807	0.0141316878347451	-0.380619945091344	-0.00593747371738451	-0.374682471373959	NA	mitogen-activated protein kinase kinase kinase kinase 4-like, transcript variant X3	CIGSSA_117385
TRINITY_DN109635_c0_g1_i1	1	0.889412040618687	0.16265764880435	0.478082983724863	0.143186206999435	1.75038450326015e-05	0.143168703154402	NA	NA	NA
TRINITY_DN10963_c0_g1_i1	1	0.40808166073888	0.134237849407933	0.555676771647984	-1.34841405349983	-0.313967381690002	-1.03444667180982	NA	phosphatidylinositol glycan anchor biosynthesis, class G, transcript variant X1	CIGSSA_028950
TRINITY_DN109652_c0_g1_i2	0.847992390700465	0.774807967154963	0.00643687585364739	0.547714086676943	0.971918548580322	0.43581379317102	0.536104755409302	NA	NA	NA
TRINITY_DN109661_c0_g1_i1	0.50412977167266	0.780870302543037	0.00743562088496586	0.0806687218900858	-0.108290219459784	0.0871995112254497	-0.195489730685234	NA	NA	NA
TRINITY_DN109668_c0_g1_i1	0.13840667000344	0.896814650870838	0.0623529568357069	0.0435986986233571	0.104765582325729	0.140795280853704	-0.0360296985279752	NA	NA	CIGSSA_003627
TRINITY_DN10966_c0_g1_i1	1	0.885460129223886	0.0674994407681325	0.113510544513946	-0.261703186425219	-0.0530584139088866	-0.208644772516333	NA	NA	CIGSSA_023458
TRINITY_DN10966_c0_g2_i1	0.854888118867482	0.527939496474894	0.828575154526395	0.115673153486959	-1.67119320782844	-1.24995766973023	-0.421235538098206	NA	NA	CIGSSA_023458
TRINITY_DN109674_c0_g1_i1	0.548624248295109	0.36825034345445	0.139615243432588	0.0306335089091246	0.400920119993282	-0.144583464714796	0.545503584708078	NA	NA	NA
TRINITY_DN109679_c0_g1_i1	0.34400281086841	0.865698827570218	1	0.464468478953992	0.70801799159116	1.63940952821221	-0.931391536621048	NA	uncharacterized LOC106573526	NA
TRINITY_DN109679_c0_g1_i2	0.550903458310665	0.872717624667222	0.408043525343018	1	0.143663736996917	0.781617670305991	-0.637953933309074	NA	uncharacterized LOC106573526	NA
TRINITY_DN109694_c0_g1_i1	1	0.724424972759248	0.0381518771986769	0.224445958693155	-0.0648825431728181	0.583853854135415	-0.648736397308233	NA	NA	NA
TRINITY_DN109697_c0_g1_i2	1	0.86970386887621	0.0353206606098523	0.270344362439253	0.174735988344617	0.554963565028595	-0.380227576683978	NA	NA	NA
TRINITY_DN109697_c0_g2_i1	1	0.888903330060098	0.00568874907702103	0.160286741606033	0.211579340259969	0.0591768817684928	0.152402458491477	NA	NA	NA
TRINITY_DN109703_c0_g1_i1	0.998393988864562	0.72661939340841	0.286131248300225	0.383662851153086	0.699292118884401	1.02861356011175	-0.329321441227353	NA	NA	CIGSSA_084724
TRINITY_DN109730_c1_g1_i1	1	0.879562755766498	0.144644771034722	0.485017255526428	0.507069180697606	0.360010304296125	0.147058876401481	NA	NA	CIGSSA_086251
TRINITY_DN109730_c1_g2_i1	1	0.847130479469266	0.225737160237565	0.0345406517868949	-0.336918199308969	-0.648708454306587	0.311790254997618	NA	retinal Mueller cells isomerohydrolase, transcript variant X1	CIGSSA_018313
TRINITY_DN109735_c0_g1_i1	0.057322295742794	0.893583622047219	2.68304779139568e-09	0.670451579527951	0.78251341162524	0.89164523345922	-0.10913182183398	NA	Ly6/PLAUR domain-containing protein 2	NA
TRINITY_DN10973_c0_g1_i1	1	0.876132863584072	0.0830969997052892	0.494672649300237	-0.660269671287193	-0.741655971829939	0.081386300542746	NA	NA	NA
TRINITY_DN109755_c0_g1_i1	0.812231651183548	0.714076792264409	5.59439359499349e-10	0.326931535801771	0.403616517878135	0.449432205891841	-0.0458156880137058	NA	voltage-dependent L-type calcium channel subunit beta-4-like, transcript variant X1	CIGSSA_080503
TRINITY_DN109770_c0_g1_i1	0.202201137080743	0.324535623627456	0.472621463625446	0.00168158583249559	0.0237014540822479	-0.392505741180899	0.416207195263146	NA	LSM2 homolog, U6 small nuclear RNA and mRNA degradation associated	CIGSSA_084180
TRINITY_DN109770_c0_g1_i2	0.475421663677063	0.385630568629347	0.976135648778876	0.124283189430561	0.226680706745981	0.497078834873844	-0.270398128127862	NA	LSM2 homolog, U6 small nuclear RNA and mRNA degradation associated	CIGSSA_084180
TRINITY_DN109776_c0_g1_i1	0.494585961944984	0.852676403505985	0.681606231327274	0.319455733777294	0.830753169190536	-0.631322144065286	1.46207531325582	NA	NA	CIGSSA_067223
TRINITY_DN109779_c0_g1_i1	1	0.880658126837122	0.0883610333265113	0.0924412216650232	0.22109205625084	-0.106907366340845	0.327999422591685	NA	NA	NA
TRINITY_DN109780_c0_g1_i1	1	0.789289177868714	0.177333004405075	0.25586691293315	0.303914110708312	-0.341490243658929	0.64540435436724	NA	NA	CIGSSA_028963
TRINITY_DN109788_c0_g2_i1	0.360946759739132	0.433004981931241	0.198836963161533	0.00209681647434551	-1.14055803925714	-0.204130142626267	-0.936427896630869	NA	NA	NA
TRINITY_DN109791_c0_g1_i1	0.798988848919433	0.880476157873775	0.04246033933005	0.00513459301497957	0.00611167863365699	0.0941559840911966	-0.0880443054575396	NA	NA	NA
TRINITY_DN109791_c0_g1_i2	1	1	1	0.689416577731375	-0.771869016724129	-0.793562847397796	0.0216938306736674	NA	NA	NA
TRINITY_DN109792_c1_g1_i1	0.995792718232964	0.885559243056145	0.0751942382556842	0.0458545645347342	0.481344858530235	0.488935428848148	-0.00759057031791305	NA	NA	NA
TRINITY_DN109795_c0_g1_i1	0.823549404012728	0.87365680620889	0.00340663857533018	0.091040419551042	-0.741439471603983	-0.780055035056378	0.038615563452395	NA	NA	CIGSSA_096827
TRINITY_DN109802_c0_g1_i1	0.998700324369836	1	0.00735809825575407	0.422754525505188	0.277810740202992	-0.0808824601139491	0.358693200316941	NA	NA	CIGSSA_127114
TRINITY_DN109812_c0_g1_i1	0.709637081170892	0.863762507910611	0.00172357344522831	0.0293585761105692	-0.105903601826035	-0.0845408182516194	-0.0213627835744157	NA	cyclin-dependent kinase 8	CIGSSA_126673
TRINITY_DN109814_c0_g1_i1	0.528712728788516	0.855827039889589	0.000171736638363984	0.0446140529402731	0.091631505198863	-0.174197280310904	0.265828785509767	NA	NA	CIGSSA_012041
TRINITY_DN109825_c0_g1_i1	1	0.77732522940835	0.257215394765637	0.680467187014542	0.396350634759701	0.834146751776101	-0.437796117016399	NA	von Willebrand factor A domain-containing protein 5A-like, transcript variant X1	CIGSSA_101826
TRINITY_DN109825_c0_g1_i2	1	0.283445484536069	0.284065039932829	0.454324698559124	-0.50915079077068	-0.50225170611017	-0.00689908466051	NA	von Willebrand factor A domain-containing protein 5A-like, transcript variant X1	CIGSSA_101826
TRINITY_DN109845_c0_g1_i1	1	0.855100550720207	0.00933914876925662	0.313510038268839	0.695965236546831	0.142599289490319	0.553365947056512	NA	NA	NA
TRINITY_DN109848_c1_g1_i1	0.212007211247154	0.874708898537257	2.69326344707271e-06	0.0648718700263372	0.363282478827792	0.0805117852417997	0.282770693585992	NA	NA	CIGSSA_041235
TRINITY_DN109849_c0_g1_i1	0.066252951077887	0.579734171677252	6.70414580564267e-09	1.07499497654492e-09	-0.608216926539134	-0.120369566912192	-0.487847359626942	NA	keratin, type II cytoskeletal cochleal-like	CIGSSA_081022
TRINITY_DN109850_c0_g1_i1	0.992671438833559	0.743276875058893	0.402922632204861	0.357045346620443	-0.129423559620007	0.432541301805368	-0.561964861425375	NA	NA	CIGSSA_112466
TRINITY_DN109851_c0_g1_i1	1	0.724584848781661	0.000875069081001759	0.417745503471097	0.488647310458722	0.170171398242452	0.31847591221627	NA	NA	NA
TRINITY_DN109856_c0_g1_i1	0.164106400194088	0.846630969367458	0.0272433240663912	0.0842805999134338	-0.0881376267882079	-0.426117334637961	0.337979707849753	NA	NA	CIGSSA_093959
TRINITY_DN109860_c0_g1_i1	1	0.883179260752677	0.00114545672197655	0.0994066931403108	-0.241409102612654	-0.564093994280332	0.322684891667679	NA	NA	CIGSSA_119441
TRINITY_DN109864_c2_g1_i1	0.695822558079972	0.86553890084077	0.113270395594721	0.298883541061193	-0.083923938776712	0.547262075598394	-0.631186014375106	NA	NA	NA
TRINITY_DN109874_c0_g1_i1	0.528360513344447	0.838276205812394	1.32159800789982e-07	0.27376886041753	-0.932655897119134	0.257086959865619	-1.18974285698475	NA	LIM domain only 2 (rhombotin-like 1)	CIGSSA_051481
TRINITY_DN109874_c0_g1_i2	0.681211448782161	0.877825904646543	0.81048834572417	0.755000842824449	0.783864525352852	1.40091092002702	-0.617046394674171	NA	LIM domain only 2 (rhombotin-like 1)	CIGSSA_051481
TRINITY_DN109874_c1_g1_i1	6.9154603089593e-05	0.807244465548156	1.77065407558237e-11	0.0256716036295288	-0.767618336461008	0.330032022576594	-1.0976503590376	G	LIM domain only 2 (rhombotin-like 1)	CIGSSA_051481
TRINITY_DN109879_c0_g1_i1	1	0.852378236299592	3.61636117980278e-05	0.208590911111689	0.573871219837283	1.22152812849792	-0.647656908660641	NA	NA	CIGSSA_119810
TRINITY_DN109885_c0_g1_i1	0.850287306565136	0.873599083371733	0.0381414008835202	0.112600907934373	0.379620221056042	0.154835872243856	0.224784348812185	NA	NA	CIGSSA_097027
TRINITY_DN109890_c0_g1_i1	0.94267277560983	0.867980856064675	0.265233878725356	0.420711193076025	0.0187658674908776	-1.23833124729134	1.25709711478222	NA	tubulin-specific chaperone cofactor E-like protein, transcript variant X2	CIGSSA_024701
TRINITY_DN1098_c0_g1_i1	0.54383577901728	0.177169005762444	2.02504445517662e-06	9.73748475207249e-05	-0.0445867344452975	-0.359352489804979	0.314765755359682	NA	peroxiredoxin-5, mitochondrial-like	CIGSSA_022912
TRINITY_DN109904_c0_g1_i1	0.159819527421419	0.853627792003037	4.0649069908993e-06	1.70743394656665e-05	-0.082504799514152	0.0731965416068901	-0.155701341121042	NA	protein disulfide-isomerase A4-like	CIGSSA_096843
TRINITY_DN109911_c0_g2_i1	0.182454861558318	0.953619392453167	0.0871301471292777	0.00119111724920192	-0.154393965160023	-0.553679663550513	0.39928569839049	NA	NA	CIGSSA_111529
TRINITY_DN109912_c0_g1_i1	1	0.879562755766498	0.214089191783879	0.127371453028811	-0.35633787780197	0.0639297478280179	-0.420267625629988	NA	semaphorin-4F-like	CIGSSA_122677
TRINITY_DN109915_c0_g1_i1	0.0335085997877897	0.388296519664503	0.00398698813300159	0.0228339304080421	0.158418722130051	0.119859442210245	0.0385592799198061	NA	NA	NA
TRINITY_DN109916_c0_g3_i1	0.34897372381571	0.93489262361574	0.215676659080387	0.351326190826607	-0.844990137856981	-0.965487666949482	0.120497529092501	NA	NA	CIGSSA_040913
TRINITY_DN109923_c0_g1_i1	0.901681494964811	0.082990136428875	0.715758264308555	1	1.53669324358154	1.26720340650094	0.269489837080602	NA	eotaxin-like	CIGSSA_097604
TRINITY_DN109923_c0_g1_i2	1	0.0116795098527519	0.656490515259197	0.662543393057649	2.03786407810651	1.55321837261763	0.484645705488876	NA	eotaxin-like	CIGSSA_097604
TRINITY_DN109925_c1_g1_i1	1	0.88488107210989	0.306311663591439	0.134451577456599	0.141542345558036	-0.145332113635341	0.286874459193377	NA	NA	CIGSSA_097087
TRINITY_DN109934_c0_g1_i1	0.0758478830169007	1	0.0525633139557663	0.0286240341812113	0.179910737205174	0.0343556318577102	0.145555105347464	NA	NADH dehydrogenase [ubiquinone] 1 alpha subcomplex subunit 10, mitochondrial-like	CIGSSA_116525
TRINITY_DN109937_c0_g1_i1	0.973310882989417	0.87365680620889	0.160492965742571	0.219570867518762	0.0850671190644882	0.175447138599133	-0.0903800195346449	NA	clathrin heavy chain 1, transcript variant X2	CIGSSA_024571
TRINITY_DN109944_c0_g1_i1	0.869045370292871	0.00702157207117885	4.68471008901419e-14	0.000139706848493806	0.645942977826712	0.53305994676704	0.112883031059672	K	low choriolytic enzyme-like	CIGSSA_049629
TRINITY_DN10995_c0_g1_i1	0.571957252334489	0.871545255174242	0.166588170237738	0.32357011453761	-0.707640116890056	-0.829039289410582	0.121399172520527	NA	NA	CIGSSA_111750
TRINITY_DN109963_c0_g2_i1	0.616324243448958	0.881399597003009	0.220789405495252	0.487400466301457	0.294876382026525	0.25603708371919	0.0388392983073344	NA	serine/threonine-protein phosphatase 2A 56 kDa regulatory subunit delta isoform	CIGSSA_005169
TRINITY_DN109972_c0_g1_i1	0.241924051402646	0.873857861515428	0.00347414471257425	8.97570521202871e-07	-0.0636685126816393	-0.00930135062606358	-0.0543671620555757	NA	NA	NA
TRINITY_DN109972_c1_g1_i1	0.793044732975208	0.72656385527281	0.00111132516493672	0.0148277846100894	0.200555227548862	-0.026483112964356	0.227038340513218	NA	NA	NA
TRINITY_DN109998_c0_g1_i1	0.0219989475335042	0.878918419986028	4.59081476355303e-05	0.000388732708632391	-0.119055654911177	0.0584600803910596	-0.177515735302237	NA	poly [ADP-ribose] polymerase 9-like, transcript variant X1	CIGSSA_125055
TRINITY_DN110000_c0_g1_i1	0.000864851302816932	0.643970585606665	0.00434058651483362	0.00175087694188232	-0.114431953686489	-0.635511596592014	0.521079642905524	G	calcyphosine-like	CIGSSA_073414
TRINITY_DN110005_c0_g1_i1	0.779318391948857	0.723526154014505	0.108739570840445	0.0936469258323202	-0.526881159507289	-0.0494124813029104	-0.477468678204379	NA	NA	NA
TRINITY_DN110009_c0_g1_i1	0.801111804896743	0.892918991862263	0.193695880768789	0.0443236527509565	0.107879370403392	-0.25935238467188	0.367231755075273	NA	NA	CIGSSA_102175
TRINITY_DN110011_c0_g1_i1	1	0.732312072007959	0.488678696216277	0.64679538125668	0.213088064410078	-0.257707815453306	0.470795879863384	NA	probable lipid phosphate phosphatase PPAPDC3	CIGSSA_074515
TRINITY_DN110023_c1_g1_i1	0.889332512759197	0.885777245214442	0.148424150372149	0.419953622608616	-0.205557105383432	0.799836343767914	-1.00539344915135	NA	PR domain zinc finger protein 16-like, transcript variant X1	CIGSSA_067184
TRINITY_DN110041_c0_g1_i1	1	0.89991110547965	0.0934353294668547	0.134777079433851	0.200221119564526	0.0258788713385827	0.174342248225944	NA	tropomyosin alpha-1 chain-like, transcript variant X4	CIGSSA_057703
TRINITY_DN110047_c0_g1_i1	1	0.887381191719048	0.327359620463497	0.466306630365443	0.884356224948079	0.078920334507785	0.805435890440294	NA	semaphorin-4F-like	CIGSSA_051447
TRINITY_DN110056_c0_g1_i1	0.302044428859988	0.42965243796262	2.81160138096773e-11	0.046296037780511	-0.0812863075222684	0.0811555769683154	-0.162441884490584	NA	leucine-rich repeat-containing protein 4B-like	CIGSSA_097891
TRINITY_DN110057_c0_g1_i1	1	0.877070926638043	0.0424949132069048	0.217682491819046	-0.124679766764979	0.0718838491576058	-0.196563615922585	NA	NA	NA
TRINITY_DN110057_c1_g1_i1	1	0.884407516362393	0.0764295042361215	0.493890093918106	0.044561921588514	-0.292908396388726	0.33747031797724	NA	NA	NA
TRINITY_DN110061_c0_g1_i1	1	0.861189127371397	4.57170759837703e-13	0.299101048786163	-0.115111237052475	0.0717248131710063	-0.186836050223482	NA	dual specificity protein phosphatase 26-like, transcript variant X1	CIGSSA_101388
TRINITY_DN110062_c0_g1_i1	1	0.870184742679683	0.240392912095608	0.564191972091191	-0.0578616254018299	0.803048118484295	-0.860909743886125	NA	NA	NA
TRINITY_DN110094_c0_g5_i1	0.81818234033451	0.879562755766498	0.0161711792496361	0.0919960141853137	-0.161394774430356	-0.0534105842106618	-0.107984190219694	NA	rab-like protein 6, transcript variant X2	CIGSSA_004195
TRINITY_DN110102_c0_g1_i1	0.334194835680368	0.827428254007384	0.0563263542273947	0.00346221229799402	0.0172745476834982	0.540194959100193	-0.522920411416695	NA	NA	CIGSSA_057083
TRINITY_DN110114_c0_g1_i1	1	0.794242650353946	4.98191364649111e-08	0.554359560765108	0.281380587769331	-0.453591077058154	0.734971664827485	NA	sarcolemmal membrane-associated protein-like, transcript variant X1	CIGSSA_066961
TRINITY_DN110114_c0_g2_i1	1	0.903923253222179	7.99282955173469e-10	0.412688650448777	0.260791360389733	0.413965135632124	-0.153173775242391	NA	sarcolemmal membrane-associated protein-like, transcript variant X1	CIGSSA_066961
TRINITY_DN110122_c0_g1_i1	1	0.878842579187395	0.2558817661387	0.31997845771952	0.358203587739165	-0.360441507983836	0.718645095723001	NA	T-box transcription factor TBX6L-like, transcript variant X1	CIGSSA_003845
TRINITY_DN110133_c0_g1_i1	1	0.882293557668482	0.145202725496039	0.300622273691133	-0.105618883972439	-0.231754023618053	0.126135139645614	NA	NA	NA
TRINITY_DN11013_c0_g2_i1	0.484209136122969	0.904138042304393	0.421182915701161	0.144803406654204	1.14892304285059	0.994005391111714	0.154917651738877	NA	NA	NA
TRINITY_DN110147_c0_g1_i1	0.951091661534676	0.89148719022309	0.0361377753185177	0.142622752448218	-0.227406459466098	-0.243959973010932	0.0165535135448341	NA	pituitary tumor-transforming gene 1 protein-interacting protein-like	CIGSSA_012793
TRINITY_DN110147_c0_g1_i2	0.253964709194912	0.0504640997565367	0.150670715918105	1	1.66336227986164	0.0102122789754069	1.65315000088624	NA	pituitary tumor-transforming gene 1 protein-interacting protein-like	CIGSSA_028052
TRINITY_DN110151_c0_g1_i1	0.998281965013412	0.881156380802358	0.0199656029348456	0.0241835125864287	0.0912617585870897	0.210111007910546	-0.118849249323456	NA	connector enhancer of kinase suppressor of ras 3-like, transcript variant X2	CIGSSA_004689
TRINITY_DN110163_c0_g2_i1	1	0.872475828150854	0.120306973820024	0.29416322685751	-0.192280450297088	-0.164602891213953	-0.0276775590831358	NA	gastrula zinc finger protein XlCGF57.1-like, transcript variant X2	CIGSSA_112553
TRINITY_DN110165_c0_g1_i1	0.0815177769874022	0.916110070158942	0.0144678309339214	0.0365066963285739	-0.594454791943311	-0.734192042224948	0.139737250281637	NA	NA	NA
TRINITY_DN110180_c0_g1_i1	0.943028140397511	0.602183098818624	0.177597784262759	0.219974006763609	0.532780207903306	-0.601592219073939	1.13437242697724	NA	NA	NA
TRINITY_DN110183_c0_g1_i1	0.531794118799497	0.906686679393871	0.282353889085694	0.321230235600096	0.0278483011815786	1.03096889673823	-1.00312059555665	NA	NADH dehydrogenase (ubiquinone) 1 alpha subcomplex, 3, 9kDa	CIGSSA_029695
TRINITY_DN11021_c0_g1_i1	0.0515032665451853	0.851492704593513	0.0668999022315314	0.257228856423102	-0.396916594565036	0.673626245056049	-1.07054283962108	NA	uncharacterized protein C1orf115 homolog	CIGSSA_002126
TRINITY_DN110223_c0_g1_i1	1	0.766109031677995	0.0970673420352775	0.471008275463294	0.418330883193626	0.206067758021139	0.212263125172487	NA	NA	NA
TRINITY_DN110223_c1_g1_i1	0.832640370413224	0.773465636765016	0.352770534205627	0.527674135566339	1.33913902798243	0.836474707814008	0.502664320168422	NA	NA	NA
TRINITY_DN110226_c0_g1_i1	1	0.874163383732214	0.282905212705753	0.314206199614838	0.213328448535217	0.112166028294764	0.101162420240453	NA	NA	NA
TRINITY_DN110226_c0_g2_i1	1	0.898313078378176	0.519889107864443	0.0816716392708398	-0.33550627652595	0.171953756897669	-0.50746003342362	NA	NA	NA
TRINITY_DN110229_c0_g1_i1	1	0.919780937943215	0.811882929610606	0.758994720273832	-0.518445576279954	-0.0773510271163648	-0.441094549163589	NA	NA	NA
TRINITY_DN110236_c0_g1_i1	1	0.752829556980485	7.54581441653969e-07	0.00878620935961986	0.216138599866272	-0.207681837778448	0.42382043764472	NA	NA	NA
TRINITY_DN110240_c0_g1_i1	0.939275623334478	0.920945083474644	0.215303742285099	0.132132872797138	-0.153934000570629	0.02157498937514	-0.175508989945769	NA	NA	NA
TRINITY_DN110247_c0_g1_i1	0.605813725233927	0.811139837710994	0.0756902031465664	0.327635367112512	-0.230993453022345	-0.187153326162579	-0.0438401268597659	NA	NA	NA
TRINITY_DN110249_c0_g1_i1	1	0.889877386967532	0.114842025869943	0.00114226800750013	0.292806086394776	0.120082520570929	0.172723565823847	NA	NA	CIGSSA_084933
TRINITY_DN110255_c0_g1_i1	0.328290773280719	0.860325413700581	0.000493507193784692	7.23068573209548e-06	-0.0224687292574375	-0.15785607057624	0.135387341318802	NA	insulin induced gene 2, transcript variant X1	CIGSSA_116704
TRINITY_DN110259_c0_g1_i1	0.000223115243857935	0.876783909623487	0.0201089822619552	0.000565275096785268	0.640489547778889	0.570872404535404	0.0696171432434853	F	keratin, type II cytoskeletal 8-like	CIGSSA_109876
TRINITY_DN110259_c0_g2_i1	0.671163058047247	0.765935266587977	0.696582121966543	0.456728963565676	0.632549668710387	0.065215063215325	0.567334605495062	NA	keratin, type II cytoskeletal 8-like	CIGSSA_109876
TRINITY_DN110259_c0_g5_i1	1	0.863322350232481	0.370396886634971	1	0.135442112613773	1.81718921535681	-1.68174710274304	NA	keratin, type II cytoskeletal 8-like	CIGSSA_109876
TRINITY_DN110271_c0_g1_i1	0.649561338503839	0.938394548339513	0.464060195260697	0.481840861843811	-0.965177268746372	-0.880505927760031	-0.0846713409863404	NA	NA	CIGSSA_034576
TRINITY_DN110271_c0_g2_i1	0.475896164543222	0.73031660286794	0.121171217085888	0.77290101352485	2.72786271687909	0.679567712938097	2.04829500394099	NA	NA	CIGSSA_034576
TRINITY_DN110272_c0_g1_i1	0.944121472329462	0.699581540267857	0.434577276088393	0.300300340613808	0.303849467691114	1.2228428380623	-0.918993370371182	NA	pre-mRNA-processing factor 19-like	CIGSSA_022512
TRINITY_DN110272_c0_g2_i1	1	0.884766102196217	0.25841384516677	0.461786601492646	-0.0145443981487936	0.200231231001458	-0.214775629150252	NA	pre-mRNA-processing factor 19-like	CIGSSA_022512
TRINITY_DN110283_c0_g1_i2	0.576525702293829	0.95187443377687	0.700561626685759	0.362800901781523	0.866345194042127	-0.0537858845753716	0.920131078617499	NA	synaptonemal complex protein 3-like	CIGSSA_052778
TRINITY_DN110284_c0_g1_i1	0.842412441252325	0.806705523974992	0.125132148430763	0.291836111330439	-0.355809617027046	0.462131749930288	-0.817941366957334	NA	histone deacetylase 9-B-like	CIGSSA_028295
TRINITY_DN110284_c0_g1_i2	0.285937862608356	0.714167466113788	0.0410132252558608	0.711979985613575	-0.412688789028589	-0.865937172938097	0.453248383909508	NA	histone deacetylase 9-B-like	CIGSSA_028295
TRINITY_DN110295_c0_g1_i1	0.380739349229334	0.853941306474504	0.000123832483225996	0.0129136420628876	0.00413836000721684	-0.0418537083995041	0.0459920684067209	NA	Rho GTPase activating protein 24, transcript variant X1	CIGSSA_069870
TRINITY_DN110297_c0_g1_i1	1	0.858360504821417	2.18722994077846e-11	0.251710973442433	0.436853395240182	0.0130926058241015	0.423760789416081	NA	polypeptide N-acetylgalactosaminyltransferase 9, transcript variant X1	CIGSSA_114136
TRINITY_DN110303_c1_g1_i1	1	0.874986803119694	0.14647432077384	0.37551320016303	0.211939953730158	0.440524247393604	-0.228584293663446	NA	NA	NA
TRINITY_DN110307_c0_g1_i1	1	0.842281864321688	0.392346229796315	0.258450518382292	0.210007956347854	-0.169880980547955	0.379888936895809	NA	RNA-binding protein 4B-like, transcript variant X2	CIGSSA_094527
TRINITY_DN110307_c0_g2_i1	0.937083152293373	0.85195747307265	0.576122352151128	1	0.776401610537254	-0.659565251305343	1.4359668618426	NA	NA	NA
TRINITY_DN110309_c0_g1_i1	0.743059145931785	0.932942977171514	0.0169388912196479	0.19937020291018	1.00369014592045	-0.0484564910415677	1.05214663696201	NA	carboxymethylenebutenolidase homolog (Pseudomonas)	CIGSSA_126723
TRINITY_DN110309_c0_g2_i1	0.17924583225199	0.162493382293495	0.00406898236817172	0.418424019991481	-1.67130744053041	-1.37086023850555	-0.300447202024866	NA	carboxymethylenebutenolidase homolog (Pseudomonas)	CIGSSA_126723
TRINITY_DN110309_c0_g3_i1	0.0179214511018831	1	1	0.592766241452306	0.0686012970177348	-2.69521896925885	2.76382026627659	NA	carboxymethylenebutenolidase homolog (Pseudomonas)	CIGSSA_126723
TRINITY_DN110329_c3_g1_i3	0.989885173144925	0.874163383732214	0.0982529616116061	0.256922851273439	0.374989220805886	0.206344236574162	0.168644984231724	NA	vaccinia related kinase 3, transcript variant X2	CIGSSA_097498
TRINITY_DN110361_c0_g1_i1	0.660478030836612	0.831298662977763	0.115148579552747	0.0300136363638729	-0.463282341382124	-0.25049089005724	-0.212791451324884	NA	NA	CIGSSA_100952
TRINITY_DN110365_c0_g1_i1	0.958740432321246	0.884078142479268	0.153169919904146	0.277935087053728	-0.0968162577432728	-0.222696687896176	0.125880430152903	NA	ankyrin repeat domain 39, transcript variant X2	CIGSSA_101166
TRINITY_DN110365_c0_g2_i1	1	1	0.789405550764941	0.658806757813065	0.63836087920485	0.0545448490654574	0.583816030139393	NA	ankyrin repeat domain 39, transcript variant X2	CIGSSA_101166
TRINITY_DN110373_c0_g2_i1	1	0.854322066889175	0.188431262879333	0.243302606956707	0.578266797392303	0.198247580396088	0.380019216996215	NA	NA	CIGSSA_114717
TRINITY_DN110375_c1_g1_i2	1	0.932524983413449	0.287067017775562	0.613838694477265	-0.162234822768268	-0.507193575626236	0.344958752857969	NA	Chloride channel CLIC-like protein 1	CIGSSA_115000
TRINITY_DN110379_c0_g1_i1	0.435541426250854	0.886290969309739	0.00309929874938114	0.138035667480106	-0.320093050680058	-0.352301212832932	0.0322081621528737	NA	NA	NA
TRINITY_DN110379_c0_g2_i1	0.918701287475831	0.874163383732214	0.0648405929282482	0.288815029784021	-0.0290180848343283	0.1724548050791	-0.201472889913429	NA	NA	CIGSSA_052181
TRINITY_DN110379_c0_g2_i2	0.163766160081143	1	0.288004625713794	0.675091088894648	-0.155034441686016	0.193141470950016	-0.348175912636032	NA	NA	CIGSSA_052181
TRINITY_DN110404_c0_g1_i1	1	0.953673423950363	0.0120752646639154	0.589615888691199	0.382362931948157	0.328478877554767	0.05388405439339	NA	plakophilin 3, transcript variant X2	CIGSSA_053127
TRINITY_DN110404_c0_g2_i1	0.302121548417719	0.00498953978538494	0.0122696235233776	0.52864029762795	-0.850269728833663	-0.0187821558510251	-0.831487572982638	C	plakophilin 3, transcript variant X2	CIGSSA_053127
TRINITY_DN110418_c0_g1_i1	0.989454910289024	0.872361233530911	0.141629376382839	0.189713160302382	-0.975798139417928	-1.05897638586997	0.0831782464520373	NA	CF125 protein	NA
TRINITY_DN110423_c0_g1_i1	1	0.886670480088042	0.119305991806363	0.439863283732333	0.180643337529343	0.1645648182167	0.0160785193126432	NA	NA	NA
TRINITY_DN110447_c0_g1_i1	0.874490333622631	0.535944839180307	0.144251002306598	0.531748148403082	-1.80433521371683	-2.13870686516566	0.334371651448833	NA	methyltransferase like 1, transcript variant X3	CIGSSA_108691
TRINITY_DN110447_c0_g2_i1	0.200330291845006	0.873599083371733	4.54194951261319e-05	2.90430287213637e-07	0.0141617601581702	0.0447686103291373	-0.0306068501709671	NA	methyltransferase like 1, transcript variant X3	CIGSSA_108691
TRINITY_DN110447_c2_g1_i1	0.00557417932054614	0.868459708587317	7.83518934445826e-09	7.98771369554061e-05	0.0518774426032404	-0.0162120679732844	0.0680895105765247	G	methyltransferase like 1, transcript variant X3	CIGSSA_108691
TRINITY_DN110456_c0_g1_i1	0.99736519657011	0.885777245214442	0.0450833642724411	0.010995523463217	-0.2961798056666	-0.29077674916847	-0.00540305649813045	NA	band 4.1-like protein 5, transcript variant X5	CIGSSA_106883
TRINITY_DN110464_c0_g1_i1	1	0.798976604043423	0.0565016878798178	0.0231298269077722	-0.226580074036714	0.0141059512780821	-0.240686025314796	NA	poly(ADP-ribose) glycohydrolase-like, transcript variant X1	CIGSSA_124832
TRINITY_DN110476_c0_g1_i1	1	0.946331724373117	0.654020130928235	0.386909055840087	0.267094441957933	0.447665802338495	-0.180571360380562	NA	vacuolar fusion protein CCZ1 homolog	CIGSSA_033508
TRINITY_DN110485_c0_g1_i1	1	0.873599083371733	0.0161534538678427	0.0342395333614372	-0.0784602971764694	0.18384049099285	-0.262300788169319	NA	monocarboxylate transporter 6-like, transcript variant X2	CIGSSA_031972
TRINITY_DN110503_c0_g2_i1	0.712167101976629	0.5241735887198	2.76284227653335e-06	0.000158585417441045	1.57262277651462	0.56913424668973	1.00348852982489	NA	protocadherin-11 X-linked-like, transcript variant X2	CIGSSA_028682
TRINITY_DN110505_c1_g1_i1	1	0.884407516362393	0.322594990202259	0.244961104161912	-0.0156340334418805	-0.00434775265003784	-0.0112862807918426	NA	PQ-loop repeat-containing protein 1-like, transcript variant X4	CIGSSA_083894
TRINITY_DN110508_c0_g1_i1	1	0.900803016318256	0.226687840429976	0.299994380366551	0.365212339619125	0.381146985973114	-0.0159346463539893	NA	carboxyl-terminal PDZ ligand of neuronal nitric oxide synthase protein-like	CIGSSA_004100
TRINITY_DN110508_c0_g1_i2	1	0.983019538368933	0.38874397175423	0.479454018409755	-0.164859259265999	-0.544533306062303	0.379674046796304	NA	carboxyl-terminal PDZ ligand of neuronal nitric oxide synthase protein-like	CIGSSA_004100
TRINITY_DN110520_c0_g1_i1	0.937483357415576	0.822084881687696	0.348935129197877	0.321067301095742	0.519570752469487	0.0838496773414016	0.435721075128085	NA	NA	NA
TRINITY_DN110523_c0_g1_i1	0.563237863246807	0.769316474620326	0.111534667692785	0.21744774365512	0.793572278624086	0.349866722715722	0.443705555908363	NA	NA	CIGSSA_074659
TRINITY_DN110523_c0_g1_i4	0.876015228963983	0.917329511878746	0.440552126571588	0.487305116765258	-1.03433250089723	-1.11207975211145	0.0777472512142204	NA	BTB (POZ) domain containing 2	CIGSSA_074659
TRINITY_DN110531_c0_g1_i1	1	0.630118091687427	3.89905895368609e-09	0.159684523738396	-0.782373525180882	-0.364013104284741	-0.418360420896141	NA	NA	CIGSSA_017672
TRINITY_DN110537_c0_g1_i1	1	0.861296207205022	0.103539481699514	0.089505548747932	0.50270467909637	0.48723677383743	0.0154679052589398	NA	NA	NA
TRINITY_DN110547_c0_g1_i1	0.701220975583218	0.878968341191681	0.0479906178473681	0.023347125788358	0.111181586555101	-0.321178565522401	0.432360152077502	NA	uncharacterized LOC106578984	CIGSSA_124995
TRINITY_DN110549_c0_g2_i1	0.944635941628769	0.879936692282671	0.195836847331891	0.485082557327214	0.435400876054144	0.410295573485761	0.0251053025683828	NA	NA	NA
TRINITY_DN110555_c0_g1_i2	0.951841103717625	0.855434759009694	0.0173283498384457	0.449420297652962	0.400585243057834	0.528747649577868	-0.128162406520034	NA	NA	NA
TRINITY_DN110562_c1_g2_i1	0.872636213104721	0.898280673796117	0.0591583621852657	0.199275910511286	-0.115676296588083	0.0901915950330078	-0.20586789162109	NA	NA	CIGSSA_079045
TRINITY_DN110562_c1_g3_i1	1	0.88999706915774	0.15332315584043	0.369027873141334	-0.0409369484826595	-0.0517695154515672	0.0108325669689077	NA	NA	CIGSSA_093441
TRINITY_DN110563_c0_g1_i1	0.0116533395869841	0.895685358868135	0.163574421149413	8.40589636007885e-07	-0.39686972835916	-0.0240101197022856	-0.372859608656874	NA	protein transport protein Sec24A-like	NA
TRINITY_DN110570_c0_g1_i1	1	0.837094666235865	0.0147293258231475	0.467054633001886	-0.680562461337475	0.0951075282878276	-0.775669989625302	NA	probable E3 ubiquitin-protein ligase MID2	CIGSSA_043723
TRINITY_DN110579_c1_g1_i1	0.0457396938893304	0.883775074513663	0.00218586218729187	1.51604613848011e-05	0.246663321116992	-0.18790801072203	0.434571331839022	NA	NA	NA
TRINITY_DN110597_c0_g1_i1	0.854027334396866	0.673202337896507	5.31432035879985e-05	0.367735617797479	1.54908281733087	0.177963823646887	1.37111899368399	NA	NA	NA
TRINITY_DN110597_c0_g1_i2	0.965750282680669	0.872273140013813	1.55959280717687e-09	0.404121479177374	0.70891201894043	0.564943929010525	0.143968089929905	NA	proline-rich extensin-like protein EPR1, transcript variant X2	NA
TRINITY_DN110606_c0_g2_i1	1	0.879562755766498	0.0751179555432191	0.240327712198425	-0.19760113869519	-0.289314014478566	0.0917128757833757	NA	sentrin-specific protease 1-like, transcript variant X1	CIGSSA_079342
TRINITY_DN110612_c0_g1_i1	0.103638590776604	0.160239427105302	1.89098753452403e-24	0.00272995921893133	0.304595915598823	0.502072177764609	-0.197476262165786	NA	thrombospondin-1-like	CIGSSA_042734
TRINITY_DN110613_c0_g2_i1	0.993936523411812	0.883766308115117	0.199962370190218	0.439511406381106	0.343867026102586	1.12925410493317	-0.785387078830583	NA	NA	NA
TRINITY_DN110633_c0_g2_i1	1	0.908543504770826	0.0896670053871321	0.443456939757349	-0.202878625646813	-0.0359052036585621	-0.166973421988251	NA	uncharacterized LOC106576948	NA
TRINITY_DN110672_c0_g1_i1	0.557137704791701	0.866475877384789	0.000190450643475187	0.000207055381166782	0.0292033809889909	0.150764068910945	-0.121560687921954	NA	WD repeat and FYVE domain-containing protein 2, transcript variant X3	CIGSSA_106064
TRINITY_DN110680_c0_g1_i3	1	0.872361233530911	0.0113500641423654	0.0201095203913294	-0.958695861356222	-0.943099537167034	-0.0155963241891886	NA	NA	NA
TRINITY_DN110681_c1_g1_i1	0.814558780605906	0.82197639370172	0.0191798880846655	4.49203949994771e-05	-0.066833896723022	-0.40732804295384	0.340494146230818	NA	carboxyl-terminal PDZ ligand of neuronal nitric oxide synthase protein-like	CIGSSA_004100
TRINITY_DN110701_c0_g1_i1	1	0.753759688262547	8.68519533757652e-06	0.441828866575321	-0.187626779596173	0.293486366368959	-0.481113145965132	NA	NA	NA
TRINITY_DN11070_c0_g1_i1	1	0.277112362779237	0.693320776626389	1	-0.211804803094088	-1.12142302797889	0.909618224884803	NA	NA	NA
TRINITY_DN11070_c0_g2_i1	0.159309536732558	0.825388504808305	0.725371618442415	0.00441398424723449	0.170951733593134	-0.125840260450556	0.29679199404369	NA	NA	NA
TRINITY_DN11070_c0_g3_i1	1	0.811207805220889	0.122625122927354	0.173843886247066	0.0936446325531537	0.900036679892961	-0.806392047339808	NA	NA	NA
TRINITY_DN110712_c0_g1_i1	0.70234488305727	0.822720911935692	0.00216989926723256	0.171930706520607	1.22852096304863	0.19445771185548	1.03406325119315	NA	mitochondrial coenzyme A transporter SLC25A42-like, transcript variant X4	CIGSSA_051814
TRINITY_DN110712_c0_g2_i1	0.814584473912428	0.956993647139671	0.843130336271005	0.0614513992491455	-1.40203912220534	-1.30345518755271	-0.09858393465263	NA	mitochondrial coenzyme A transporter SLC25A42-like, transcript variant X4	CIGSSA_051814
TRINITY_DN110721_c0_g1_i1	0.45067089773556	0.769059867360158	0.0508695944823534	0.0723600310743583	-1.4590865802719	-1.18835694574451	-0.270729634527397	NA	NA	NA
TRINITY_DN110723_c0_g1_i3	0.698997704893489	0.867980856064675	0.243363019732679	0.0639729212030982	0.0137887938940516	-0.504125320325231	0.517914114219283	NA	methyl-CpG-binding domain protein 6-like, transcript variant X3	CIGSSA_080511
TRINITY_DN110731_c0_g1_i1	0.839771443832593	0.881768223048904	0.0525469224984314	0.298858416280259	0.882489924289547	0.0706982938284079	0.811791630461139	NA	FYVE, RhoGEF and PH domain-containing protein 1-like	CIGSSA_066776
TRINITY_DN110731_c1_g1_i1	0.734162097257559	0.880109640138714	0.00859005959524356	0.28313488322632	-0.374979607194836	0.054629657511623	-0.429609264706459	NA	FYVE, RhoGEF and PH domain-containing protein 1-like	CIGSSA_066776
TRINITY_DN110738_c1_g1_i1	1	0.854572193139096	0.0217118825382715	0.377134329464115	0.391650984808158	-0.182425340093243	0.574076324901401	NA	NA	NA
TRINITY_DN110748_c1_g1_i1	0.53655074766817	0.896218832778359	0.393491500387031	0.492339736195531	1.1349989964925	-0.0226815854185225	1.15768058191102	NA	semaphorin-4F-like	CIGSSA_061274
TRINITY_DN110751_c0_g1_i1	0.459642010823967	0.429154092881547	5.44791482372307e-08	0.0373177749340842	-0.0358421366028752	-0.70490587396502	0.669063737362145	NA	tubulin alpha chain	CIGSSA_080930
TRINITY_DN11075_c1_g1_i1	1	0.369103368207834	0.244697245040664	0.686152298024858	0.827597912252258	-0.0710542447345223	0.89865215698678	NA	NA	NA
TRINITY_DN110762_c0_g1_i1	0.840628678583325	0.852676403505985	0.0321802249457736	0.03671086759514	-0.489464077670142	-0.359459331608353	-0.130004746061789	NA	NA	NA
TRINITY_DN110793_c0_g1_i1	0.522488493531188	0.870948999163306	0.0224973556351197	0.329950891439637	0.463578619064884	0.160720443586673	0.30285817547821	NA	NA	CIGSSA_057843
TRINITY_DN110796_c0_g1_i2	1	0.872341139432968	0.335484909660157	0.252714189195269	-0.0455330574467171	-0.42995085370529	0.384417796258573	NA	NA	CIGSSA_046028
TRINITY_DN110817_c0_g1_i1	0.998997764572704	0.869685693901849	0.46865019961225	0.00525180254665793	-0.273308050236656	0.000331197389811577	-0.273639247626468	NA	oxysterol-binding protein-related protein 10-like, transcript variant X3	CIGSSA_074971
TRINITY_DN110837_c1_g1_i1	0.932112285285693	0.864735688401847	0.120015237334785	0.328172881674775	0.23382544350658	0.739238754045709	-0.505413310539129	NA	charged multivesicular body protein 6-like	CIGSSA_124806
TRINITY_DN110847_c1_g1_i1	1	0.872447821740824	0.22853106755956	0.00278482489324049	-0.0833372448569703	0.0135615695999076	-0.0968988144568779	NA	NA	CIGSSA_035021
TRINITY_DN110850_c0_g2_i1	0.958788519198376	0.674040627374014	0.136139240182731	0.184111726780715	0.449553328301584	0.0331334949676564	0.416419833333928	NA	NA	NA
TRINITY_DN110854_c0_g1_i1	0.969907554972502	0.907812809204488	0.155674273802817	0.000459456013814094	-0.0397659302089549	0.233878803740357	-0.273644733949312	NA	NA	NA
TRINITY_DN110859_c2_g1_i1	1	0.872860385993304	0.204497483848923	0.26589080391668	0.0463891718304445	-0.269456063028717	0.315845234859161	NA	glutathione S-transferase theta-1-like	CIGSSA_102238
TRINITY_DN110861_c0_g1_i1	1	0.879936692282671	0.019039654210477	0.000807029200117955	-0.161638427477822	-0.176440567192287	0.0148021397144655	NA	uncharacterized LOC106582551	NA
TRINITY_DN110861_c0_g2_i1	0.576815367984215	0.859173490441987	0.000242579979223425	0.044414844797409	-0.0593872533910276	-0.0879179952267414	0.0285307418357138	NA	calcium-responsive transcription factor-like, transcript variant X7	CIGSSA_106322
TRINITY_DN110862_c0_g1_i1	0.203107828133522	0.776880838134559	0.0146686385260866	1.92096729992044e-07	0.0826610162750905	-0.349778102616278	0.432439118891369	NA	peroxisomal biogenesis factor 14	CIGSSA_079090
TRINITY_DN110862_c1_g1_i1	0.568334067853555	0.884407516362393	0.0193176019980902	0.00553696759470615	-0.187679565189925	-0.227341641589702	0.0396620763997771	NA	peroxisomal biogenesis factor 14	CIGSSA_079090
TRINITY_DN110866_c0_g1_i1	0.97376111422664	0.890080493586755	0.0425930109224772	0.215805500619887	-0.122777153730956	0.0353634554536147	-0.15814060918457	NA	zinc finger and BTB domain-containing protein 18-like, transcript variant X5	CIGSSA_005495
TRINITY_DN110868_c0_g1_i1	1	0.66903828193974	0.00526302251355959	4.54323057218387e-05	-0.575938732041241	-0.742783761719314	0.166845029678073	NA	zinc finger protein 540-like	CIGSSA_073095
TRINITY_DN110873_c0_g1_i1	0.912707246708955	0.540421123145539	0.0170453487490046	0.245636438738264	0.170345131042893	0.552816692857313	-0.38247156181442	NA	NA	CIGSSA_034025
TRINITY_DN110900_c0_g1_i1	0.912272812670869	0.870747151216462	0.0436457912342829	0.117266358209644	0.0728331863069388	0.00136951896317779	0.071463667343761	NA	semaphorin-4F-like	CIGSSA_023440
TRINITY_DN110900_c9_g1_i2	0.929964705529177	0.867980856064675	0.00352371040780017	0.0246589144182692	-0.191234910117479	-0.122054943792936	-0.0691799663245429	NA	semaphorin-4F-like	CIGSSA_101826
TRINITY_DN110901_c0_g2_i1	0.784797254491388	0.826236193389528	0.0146046975022838	1	1.12048450654228	0.186379983518071	0.93410452302421	NA	FYVE, RhoGEF and PH domain-containing protein 1-like	CIGSSA_066776
TRINITY_DN110907_c0_g1_i1	0.703244513509485	0.852511021720765	0.0449353364844209	0.304555065902479	0.0538777765658117	0.20276265552119	-0.148884878955378	NA	NA	NA
TRINITY_DN110908_c0_g1_i1	0.572843313553023	0.879562755766498	0.0229591438724692	0.0846404296919021	0.112062953472348	0.100567555248552	0.0114953982237955	NA	sickle tail protein-like, transcript variant X10	CIGSSA_098161
TRINITY_DN110919_c0_g2_i1	1	0.896000472786888	0.309444613957183	0.507993845275395	0.252107126384642	0.130188453110844	0.121918673273798	NA	NA	CIGSSA_050470
TRINITY_DN110922_c0_g1_i1	1	0.870433709260119	0.11821595542223	0.290016064192031	0.373998939427352	0.20204074323673	0.171958196190621	NA	NA	NA
TRINITY_DN110929_c0_g1_i1	0.286784305594621	0.882899191524892	0.0205239163861454	0.00789980649396328	-0.580092257867497	-0.737830319501739	0.157738061634242	NA	attractin, transcript variant X2	NA
TRINITY_DN110932_c1_g1_i1	0.994647616154765	0.854572193139096	0.0405296642554646	0.138371299706009	0.21103648064818	-0.424629010246408	0.635665490894588	NA	NA	NA
TRINITY_DN110947_c0_g1_i1	1	0.900234722740133	0.303423826893605	0.385395678812836	-0.134831713663864	0.242236963556579	-0.377068677220443	NA	gastrula zinc finger protein XlCGF26.1-like, transcript variant X1	CIGSSA_012253
TRINITY_DN110957_c0_g1_i1	0.349693047698392	0.864903908680418	0.000540133113911428	0.0188053750071563	-0.10398100232939	0.0593069557466522	-0.163287958076042	NA	cytochrome b-c1 complex subunit 2, mitochondrial-like	CIGSSA_003131
TRINITY_DN110957_c0_g2_i1	0.0594110066395337	0.817393824395584	0.000568075149793431	0.000737809585602012	-0.0111065307293148	-0.185942757730262	0.174836227000947	NA	cytochrome b-c1 complex subunit 2, mitochondrial-like	CIGSSA_003131
TRINITY_DN110958_c0_g1_i1	0.0263923956118987	0.585568071800497	0.401891903076356	0.00480613231007221	1.26560809525386	-0.577935474924686	1.84354357017854	NA	protein RCC2 homolog, transcript variant X1	CIGSSA_127135
TRINITY_DN110958_c0_g2_i1	0.401405308807038	0.84659463892242	0.02064656321421	0.150554999213964	0.318980889146905	0.654203310054823	-0.335222420907917	NA	protein RCC2 homolog, transcript variant X1	CIGSSA_067249
TRINITY_DN110962_c0_g1_i1	1	0.293826316065985	8.17898797317645e-06	0.588291712802613	0.393635704486792	0.73349579335608	-0.339860088869288	NA	NA	NA
TRINITY_DN110963_c0_g1_i1	0.989745658355984	0.882525711615624	0.000946983656880796	0.318057279773475	0.30101844061728	0.474539137013468	-0.173520696396189	NA	NA	CIGSSA_044335
TRINITY_DN110966_c0_g1_i1	0.874428041353087	0.8133184801945	0.0276656211070422	0.0288665490271174	-0.101642115615343	-0.366394910861373	0.26475279524603	NA	NA	CIGSSA_035021
TRINITY_DN110967_c0_g5_i1	0.302822168429017	0.796861226560758	0.012239036579569	0.250058138224793	0.161793015916285	0.0536339430524371	0.108159072863848	NA	NA	CIGSSA_004284
TRINITY_DN110967_c1_g1_i1	0.501625857692759	0.847130479469266	0.109679498084409	0.00435797162115007	-0.289202531421817	-0.141177308787942	-0.148025222633875	NA	NA	CIGSSA_004284
TRINITY_DN110969_c2_g1_i1	0.623607774092693	0.785441979634115	0.546696649407895	0.235708817402616	-1.00572761994	-0.614447376487917	-0.391280243452083	NA	semaphorin-4F-like	CIGSSA_013229
TRINITY_DN110971_c0_g1_i1	0.00934136191704435	0.864192999410687	0.000218228320096568	0.0116443499739419	0.144988141435163	0.158337178048927	-0.0133490366137645	P	PH domain leucine-rich repeat protein phosphatase 1-like, transcript variant X1	CIGSSA_052102
TRINITY_DN110971_c1_g1_i1	0.374005204859889	0.851579083323598	0.00166355087214926	0.10977747917332	-0.514905956085206	-0.309667067985093	-0.205238888100113	NA	PH domain leucine-rich repeat protein phosphatase 1-like, transcript variant X1	CIGSSA_052102
TRINITY_DN110972_c0_g1_i1	0.419772283783639	0.796173394637781	5.35223908812386e-05	0.00145382658497383	0.129397182066952	0.105517482323029	0.0238796997439229	NA	G patch domain containing 2-like, transcript variant X2	CIGSSA_044854
TRINITY_DN110976_c0_g1_i1	1	0.845426782210688	0.00294944279989977	0.335710847530422	-0.190751205656671	-0.906444315312479	0.715693109655808	NA	alpha-tocopherol transfer protein-like	CIGSSA_016266
TRINITY_DN110976_c0_g2_i1	1	0.321227758356152	0.266697930616825	0.284154764052933	-1.01367932440557	-0.168312493895651	-0.845366830509919	NA	alpha-tocopherol transfer protein-like	CIGSSA_016266
TRINITY_DN110976_c1_g1_i1	0.938719320729135	0.872447821740824	0.0116185505081884	0.0829048399824808	0.0792927313805088	-0.251299753479055	0.330592484859564	NA	alpha-tocopherol transfer protein-like	CIGSSA_016266
TRINITY_DN110976_c2_g1_i1	1	0.884766102196217	0.00360481954449912	0.218978918754142	0.0448440373991027	-0.302341925959039	0.347185963358142	NA	alpha-tocopherol transfer protein-like	CIGSSA_016266
TRINITY_DN110980_c0_g1_i1	0.527196290064669	0.738801551346249	0.282259893086512	0.354934892640015	0.104780385924492	0.82553797651597	-0.720757590591478	NA	NA	CIGSSA_097759
TRINITY_DN110981_c0_g1_i1	0.108532791365285	0.831747584663298	1.57406959768218e-06	0.000693193521638845	-0.0949533994038008	-0.152115306596209	0.0571619071924081	NA	chromosome ssa20 open reading frame, human C5orf34, transcript variant X2	CIGSSA_102638
TRINITY_DN110984_c0_g1_i1	0.992710509180294	0.884407516362393	0.0805951351725721	0.307005363214711	0.763720600941498	0.37105696602029	0.392663634921208	NA	NA	NA
TRINITY_DN110999_c0_g1_i1	0.288922562274295	0.746293408267447	0.00890338955024614	0.0534977759958096	0.140577944745518	0.284357374515452	-0.143779429769934	NA	FAT atypical cadherin 3, transcript variant X5	CIGSSA_046373
TRINITY_DN111008_c0_g1_i1	1	0.884407516362393	0.136688482948179	0.293071848214798	0.173714389626932	-0.106108080926802	0.279822470553734	NA	NA	NA
TRINITY_DN111017_c0_g1_i1	0.973210258531745	0.865125922707441	0.0710142620122541	0.0537793134835132	1.24360963756669	0.0815155377935193	1.16209409977317	NA	NA	NA
TRINITY_DN111020_c1_g1_i1	1	0.769337114740636	0.236380563988338	0.0470842233683012	0.503094253933947	0.565958495632199	-0.0628642416982529	NA	NA	NA
TRINITY_DN111023_c0_g2_i1	0.996603991302219	0.908186218825462	0.317548444369557	0.0715158483706254	-0.794773683202645	-0.629084004063192	-0.165689679139453	NA	atrial natriuretic peptide receptor 1-like, transcript variant X2	CIGSSA_122869
TRINITY_DN111027_c1_g1_i1	0.73976762520784	0.848150039680597	0.0632095200263312	0.0128043168979367	0.505521212901824	0.160475711080627	0.345045501821197	NA	NA	NA
TRINITY_DN111036_c0_g1_i1	1	0.870072218653898	0.144383088891461	0.0377761778816835	0.605127232057246	0.0479519945127734	0.557175237544473	NA	NA	NA
TRINITY_DN111042_c1_g1_i1	0.890297339157903	0.829002274507441	0.142673274959674	0.443297461292732	0.0190981294371247	-0.67024159944013	0.689339728877255	NA	NA	NA
TRINITY_DN111046_c0_g1_i1	1	0.868659332138276	0.0567178320987348	0.437151471081703	-0.131525402515955	-0.277094043475471	0.145568640959516	NA	NA	NA
TRINITY_DN111065_c0_g1_i1	0.00177186143054773	0.931796213487378	0.0199964167580546	0.000111083705049704	-0.0493409246742851	0.0137070898114473	-0.0630480144857324	L	NA	CIGSSA_097137
TRINITY_DN111065_c0_g2_i1	0.973310882989417	0.965340736748218	0.746938698648074	0.781795621852016	0.103836940592559	-0.00872851191339007	0.112565452505949	NA	NA	CIGSSA_097137
TRINITY_DN111075_c1_g1_i1	0.910470468358601	0.779336728124266	0.0134130283632652	0.313789340756232	0.750230620213975	0.766191722764145	-0.0159611025501695	NA	NA	NA
TRINITY_DN111084_c1_g1_i1	0.0327738336586118	0.741377281866927	0.068719942375113	0.966923728840413	0.0690157300114905	0.787550499017812	-0.718534769006321	NA	NA	CIGSSA_080532
TRINITY_DN111085_c0_g1_i1	0.838572507298605	0.884407516362393	0.328279642783321	0.0716681352603694	0.50069790773323	-0.19301118257625	0.69370909030948	NA	NA	CIGSSA_064429
TRINITY_DN111086_c0_g1_i1	1	0.860003028465402	0.0824062885561342	0.515803871450394	-1.11189927457531	-0.871643564708732	-0.240255709866576	NA	forkhead box protein E4-like	CIGSSA_053643
TRINITY_DN111094_c0_g1_i1	1	0.872550966813727	0.0750760194734754	0.275565938394008	-0.329772299955504	0.141372860819302	-0.471145160774806	NA	NA	CIGSSA_068753
TRINITY_DN111109_c0_g1_i1	0.67889468505375	0.857716254710532	0.0342617329925411	0.0001107644373924	0.829709199166759	0.446094404423242	0.383614794743517	NA	pleckstrin homology domain-containing family H member 1-like	CIGSSA_043013
TRINITY_DN111113_c0_g1_i1	0.694152754498163	0.899364767460553	0.000235078948131625	0.140741889153575	1.09855958855529	1.20199921707721	-0.103439628521924	NA	class E basic helix-loop-helix protein 23-like	CIGSSA_018679
TRINITY_DN111116_c0_g1_i1	0.782062741388295	0.864735688401847	0.0376809938342448	0.190945404589633	0.00967792659420107	0.0562333067439704	-0.0465553801497693	NA	NA	CIGSSA_106258
TRINITY_DN11111_c0_g2_i1	1	0.887390849372205	0.0367970568553239	0.011674139574599	0.164595223696862	-0.0761341582633158	0.240729381960178	NA	kelch-like protein 23, transcript variant X4	CIGSSA_085384
TRINITY_DN111132_c0_g1_i1	0.591410393849169	0.844280337022439	8.92936557392868e-05	0.0924911821708071	0.260950963835781	-0.0975594078961089	0.35851037173189	NA	RING finger protein 165-like, transcript variant X2	CIGSSA_004084
TRINITY_DN111137_c0_g1_i1	0.800289417476457	0.814261819021547	0.000407897507912683	7.54740994392265e-05	-0.261609678964287	-0.0560327173129081	-0.205576961651379	NA	NA	NA
TRINITY_DN111144_c0_g2_i1	0.998841931117556	0.850635106470879	0.321039712511158	0.705278487972523	-0.103771447164441	1.0691059876176	-1.17287743478205	NA	centrosomal protein 97kDa, transcript variant X1	CIGSSA_105905
TRINITY_DN111148_c0_g1_i1	1	0.734519090403577	0.32349136018018	0.418144774596031	-0.406134695759528	-0.137914485815704	-0.268220209943824	NA	NA	CIGSSA_120369
TRINITY_DN111148_c3_g1_i1	0.398911292530358	0.424987481840413	0.026153940541801	0.00383609498944282	-0.166248392330058	-0.523349015346317	0.357100623016259	NA	very long-chain acyl-CoA synthetase-like	CIGSSA_018741
TRINITY_DN111150_c1_g1_i1	0.260364289229914	0.0170024219644134	0.00019365059785567	5.32486839284353e-06	0.297712268882041	0.195703146423835	0.102009122458206	NA	NA	CIGSSA_080567
TRINITY_DN111153_c0_g1_i1	0.786886301965864	0.795395618976845	0.0136674253813327	0.0669652873538004	0.169981486558131	-0.489759595463599	0.659741082021731	NA	NA	NA
TRINITY_DN111158_c0_g1_i1	1	0.864886361982463	0.00265122383537975	0.237156314901852	0.0382906384049012	0.330994644187785	-0.292704005782884	NA	synapse differentiation inducing 1, transcript variant X2	CIGSSA_092747
TRINITY_DN111163_c0_g1_i1	0.745795139628561	0.884407516362393	0.0270122666946483	0.00909835634761037	-0.130096773949123	-0.128659849882795	-0.00143692406632822	NA	actin-related protein 2-like	CIGSSA_094592
TRINITY_DN11117_c0_g1_i1	0.835267621300272	0.664359629301752	0.995917834323107	0.410595681549972	-1.77307167575824	-1.89958004209981	0.126508366341568	NA	NA	NA
TRINITY_DN111182_c0_g1_i1	0.839091763976219	0.859778343537858	9.67601075934871e-08	0.00628266128727233	-0.125849482787935	-0.400841700853322	0.274992218065388	NA	myozenin-1-like, transcript variant X1	CIGSSA_124524
TRINITY_DN111183_c0_g1_i2	0.723950278710785	0.93135622548085	0.451582568853808	0.0216094068156723	-0.390717833422014	-0.594176358234295	0.203458524812281	NA	NA	NA
TRINITY_DN111187_c0_g1_i1	0.951535210951012	0.879272128804501	0.0134304652883057	0.368447417705744	0.110235179365465	-0.0952337912581185	0.205468970623583	NA	NA	NA
TRINITY_DN1111_c0_g2_i1	0.768099194961306	1	0.000686999630260809	1	1.23130767452809	0.0830731885161624	1.14823448601192	NA	uncharacterized LOC106573222	NA
TRINITY_DN111224_c0_g1_i1	1	0.879936692282671	0.281775302772548	0.390789731682212	0.240859305240232	-0.0104293761970967	0.251288681437328	NA	NA	NA
TRINITY_DN111239_c0_g2_i1	0.82788027158581	0.728293737502211	9.07265499888012e-12	0.0321877526787237	0.510289687318501	0.0608969268984644	0.449392760420037	NA	collagen alpha-1(VI) chain-like	CIGSSA_073328
TRINITY_DN111239_c0_g3_i1	0.110690766031155	0.285446662374199	3.78085615227942e-15	5.27545025645184e-05	-0.0176162015984015	-0.48711917878619	0.469502977187788	NA	collagen alpha-1(VI) chain-like	CIGSSA_073328
TRINITY_DN111240_c0_g1_i1	1	0.859692725992192	0.086192966968706	0.0738882509401782	0.33087654965214	0.471274435578881	-0.140397885926741	NA	NA	NA
TRINITY_DN111241_c1_g1_i1	1	0.879562755766498	0.238279464406426	0.156393614162973	-0.0816495248740849	0.23965931432669	-0.321308839200774	NA	NA	CIGSSA_067585
TRINITY_DN111248_c0_g1_i1	0.28302587830286	0.831264430744147	0.000122110371911576	0.274080338147623	0.268748704876287	-0.0792249360955473	0.347973640971834	NA	NA	NA
TRINITY_DN111262_c0_g1_i1	5.20005592844896e-05	0.0923671569898959	1.5366347245483e-15	0.00131554049024297	-0.347969528983093	0.711626321804326	-1.05959585078742	J	probable phosphatase phospho1, transcript variant X1	CIGSSA_098589
TRINITY_DN111266_c0_g1_i1	1	0.880262766894871	0.343965834880668	0.519582115471953	-0.385980622589788	-0.254327973526969	-0.131652649062819	NA	cyclin-dependent kinase 20	CIGSSA_079544
TRINITY_DN111279_c0_g1_i1	0.356925751182918	0.878198224355858	0.000238560475789551	0.0175708347463503	0.11163002099233	0.39095911471261	-0.27932909372028	NA	NA	NA
TRINITY_DN111284_c0_g1_i1	1	0.856463607190172	0.250435463765784	0.316468708497734	0.124648622075597	0.151986838222834	-0.0273382161472373	NA	trk-fused gene, transcript variant X4	CIGSSA_117544
TRINITY_DN111294_c0_g1_i1	0.254785157489336	0.889980850120398	0.00398658182727927	0.106437324180483	-0.520589841539985	0.41519021410495	-0.935780055644934	NA	T-cell acute lymphocytic leukemia protein 1 homolog	CIGSSA_085550
TRINITY_DN111297_c0_g1_i1	0.962631774407395	0.734306663305297	0.544029330284089	0.0927156537789968	-0.98915330476183	-0.651622255280244	-0.337531049481585	NA	tyrosine--tRNA ligase, mitochondrial-like, transcript variant X1	CIGSSA_112564
TRINITY_DN111297_c0_g2_i1	0.998997764572704	1	0.111289073529466	1	0.534455959089261	-0.262078341400722	0.796534300489983	NA	tyrosine--tRNA ligase, mitochondrial-like, transcript variant X1	CIGSSA_112564
TRINITY_DN1112_c0_g1_i1	0.827938057451466	0.912726138987968	0.0371618033279952	0.117570816654424	-0.177027491700269	-0.171793466689674	-0.00523402501059581	NA	Annexin A3	CIGSSA_069807
TRINITY_DN1112_c0_g2_i1	0.0112205372270846	0.465710141569753	2.81926027496931e-05	0.110692147074041	0.165666321706224	-0.0704039629245883	0.236070284630812	NA	Annexin A3	CIGSSA_069807
TRINITY_DN111306_c0_g1_i1	0.880962393770023	0.83281762059022	0.00805494367025199	0.363231096462846	-0.0906436020432429	-0.242295699275168	0.151652097231925	NA	NA	CIGSSA_010903
TRINITY_DN111309_c0_g1_i1	0.810190060520864	0.89805377127988	0.0550429020502081	0.328243845337164	-0.107450192229801	-0.675255898682559	0.567805706452758	NA	NA	NA
TRINITY_DN111317_c0_g1_i2	1	0.710548678979451	0.0923677072399279	0.731715660408537	-0.318558231333511	-0.54554299701422	0.226984765680709	NA	leucine-rich repeat-containing protein 51-like, transcript variant X2	CIGSSA_046427
TRINITY_DN111337_c0_g1_i1	0.914376477326173	0.884766102196217	0.207890738066751	0.147677033982226	-0.0196528159227633	0.783839410524752	-0.803492226447516	NA	ELKS/RAB6-interacting/CAST family member 1, transcript variant X4	CIGSSA_085136
TRINITY_DN111342_c0_g1_i1	0.626671905025125	0.748592645542038	0.000211744875218772	0.0248211121355952	0.0487539139985159	0.227111715281219	-0.178357801282703	NA	neurabin-1-like, transcript variant X1	CIGSSA_117213
TRINITY_DN111347_c0_g1_i1	0.562682953682439	0.869652163104853	0.0128228831409817	0.307153096638288	0.222909720457414	0.294986982604262	-0.0720772621468474	NA	NA	NA
TRINITY_DN111349_c0_g1_i1	0.672269454865246	0.874979240886488	0.0292829642513863	0.234870650719461	0.791068640721378	0.896660066923153	-0.105591426201775	NA	NA	NA
TRINITY_DN111355_c0_g1_i1	0.784859729188421	0.884078142479268	0.0336035700720049	0.409018074753933	-0.129872167308794	0.100145285342635	-0.230017452651429	NA	NA	CIGSSA_073507
TRINITY_DN111359_c0_g1_i1	0.968163239590674	0.919325676284873	0.000282414982871804	0.176158130231434	0.349426303425515	-0.383331060458787	0.732757363884302	NA	NA	NA
TRINITY_DN111359_c0_g4_i1	0.972725617251538	0.835491895904758	1.98538338750199e-06	0.0430936499228469	-0.376291375919004	-0.0837032154695554	-0.292588160449449	NA	NA	NA
TRINITY_DN111359_c0_g5_i1	1	0.874163383732214	9.58657270325946e-10	0.312677403803369	0.151282200657317	0.100525264593924	0.0507569360633924	NA	NA	NA
TRINITY_DN111359_c0_g6_i2	0.936740092095773	0.87485951679171	3.98992783541751e-07	0.426041625846304	0.107154449920536	0.0716849612038842	0.0354694887166515	NA	NA	NA
TRINITY_DN111363_c0_g1_i1	0.760831458367733	0.876132863584072	0.107952926210493	0.273874218570066	0.0385160623157585	0.594057961802983	-0.555541899487224	NA	NA	NA
TRINITY_DN111364_c0_g1_i1	0.263449528250538	0.665334521348376	0.972029402038843	0.103458133200277	1.1904987671996	-1.70094489836469	2.89144366556428	NA	NA	CIGSSA_051904
TRINITY_DN111364_c0_g1_i2	1	0.0311156059267531	0.517896009027068	0.721656547604299	0.216980574475697	1.97606794226778	-1.75908736779208	NA	NA	CIGSSA_051904
TRINITY_DN111377_c0_g1_i1	1	0.742732045786481	0.0412356794600461	0.410596793635669	0.341044733351383	-0.0148208218450028	0.355865555196386	NA	NA	NA
TRINITY_DN111378_c1_g2_i1	1	0.913146729844797	0.34506581420516	0.0917934607888378	0.456377060324686	0.157082053201383	0.299295007123303	NA	NA	NA
TRINITY_DN111379_c0_g2_i1	0.992819673500436	0.881399597003009	0.124555305320903	0.159663271232964	0.342522906683724	0.644355382984564	-0.30183247630084	NA	NA	CIGSSA_016216
TRINITY_DN111379_c1_g2_i1	0.819247763154759	0.844413246437999	0.0353871909457932	0.137781301999652	0.0946215323538282	0.0970869856393193	-0.00246545328549118	NA	uncharacterized LOC106564844	CIGSSA_016825
TRINITY_DN111389_c0_g1_i1	0.0589736896844369	0.831146598711602	3.90291413499787e-05	1.14585611265155e-09	-0.0669389539147399	0.0798721771669105	-0.14681113108165	NA	La ribonucleoprotein domain family, member 1, transcript variant X2	CIGSSA_052384
TRINITY_DN111403_c0_g1_i1	0.478216793270494	0.884622608417784	0.000438995389989383	0.0196247841281528	0.114674918840875	-0.25428688099194	0.368961799832815	NA	NA	CIGSSA_033632
TRINITY_DN111403_c0_g2_i1	0.684885150540131	0.798976604043423	0.00228430249170941	0.463242238034368	-0.344843585286667	-0.146816178037326	-0.19802740724934	NA	NA	CIGSSA_033632
TRINITY_DN111406_c0_g2_i1	1	0.872447821740824	0.139173515827337	0.604462637887883	0.232273682135439	0.582393252120695	-0.350119569985256	NA	NA	NA
TRINITY_DN111407_c1_g1_i1	0.631326310903349	0.736180556924028	0.307540631055141	0.0842553470167641	-1.26055505725985	-1.85901890052168	0.598463843261825	NA	pituitary tumor-transforming gene 1 protein-interacting protein-like	CIGSSA_006357
TRINITY_DN111424_c0_g1_i1	0.924941800851977	0.872361233530911	0.000250192189551654	0.141482163141436	-0.0450723431912128	-0.289261791106606	0.244189447915394	NA	NA	NA
TRINITY_DN111453_c0_g1_i1	0.888157877587938	0.884438326831137	0.179255583707087	0.246306987614941	-0.50196584087901	-0.488378319961745	-0.0135875209172652	NA	NA	NA
TRINITY_DN111463_c0_g2_i1	1	0.936339841924548	0.00195351611002897	0.365715311568012	-0.153427868576014	-0.269888128344055	0.116460259768041	NA	retina and anterior neural fold homeobox	CIGSSA_069863
TRINITY_DN111463_c1_g1_i1	0.15746134678224	0.89148719022309	2.00022476908524e-12	0.018696778450478	0.374199745049017	0.211071652397228	0.163128092651789	NA	retina and anterior neural fold homeobox	CIGSSA_069863
TRINITY_DN111480_c0_g1_i1	1	0.909439542294808	0.90048151210347	0.699267214495259	2.64362016729185	2.62188708547128	0.0217330818205716	NA	transmembrane protein 44, transcript variant X2	CIGSSA_051753
TRINITY_DN111480_c0_g2_i1	1	0.791834051575798	0.293464090480152	0.314556954162794	-1.62514109547562	-1.57781235043444	-0.0473287450411768	NA	transmembrane protein 44, transcript variant X2	CIGSSA_051753
TRINITY_DN111485_c0_g1_i1	1	0.929165124964893	0.479622198010587	0.603676749520386	0.501549446982655	0.561365494166612	-0.0598160471839571	NA	nuclear envelope integral membrane protein 1-like, transcript variant X2	CIGSSA_067370
TRINITY_DN111485_c0_g3_i1	0.83773564352188	0.842218081042595	0.208136453635487	0.38299991443047	0.994347892977531	-0.240780445669183	1.23512833864671	NA	nuclear envelope integral membrane protein 1-like, transcript variant X2	CIGSSA_067370
TRINITY_DN111493_c0_g1_i1	1	0.81833956444637	0.412677828434278	0.329969053191249	0.990064316388052	0.582947287051826	0.407117029336226	NA	NA	NA
TRINITY_DN111493_c0_g2_i1	0.501274777451184	0.873175793415515	0.879602902194805	0.038762859932038	-1.39832703695229	-1.51136177440031	0.113034737448014	NA	NA	NA
TRINITY_DN11149_c0_g1_i1	0.841443348718852	0.875546268644415	0.0581918028130524	0.0307852992348894	0.232686148575606	0.436482915986474	-0.203796767410868	NA	NA	CIGSSA_119589
TRINITY_DN111524_c0_g1_i1	1	0.889980850120398	0.0785256947767011	0.13557628409785	0.361099314290541	0.186563300070891	0.17453601421965	NA	NA	CIGSSA_004173
TRINITY_DN111533_c1_g1_i1	0.898950638112512	0.887110463192182	0.226423942137413	0.511625703648585	0.0896346060151472	-0.781844655844726	0.871479261859873	NA	NA	NA
TRINITY_DN111535_c0_g1_i1	0.923744144457375	0.90131500650799	0.0780175390390544	0.0345399827631714	-0.404816511384835	-0.618201358329299	0.213384846944464	NA	NA	NA
TRINITY_DN111540_c0_g1_i1	0.794284545944026	0.87700915024884	0.00117597380425996	0.0167684929779526	-0.092779553806577	0.0614837285880745	-0.154263282394651	NA	alkB homolog 8, tRNA methyltransferase, transcript variant X1	CIGSSA_044390
TRINITY_DN111540_c1_g1_i1	0.345053950675662	0.870629889143149	0.000103221915987222	0.000411385533799913	-0.0754136812929033	-0.0434615402928723	-0.031952141000031	NA	alkB homolog 8, tRNA methyltransferase, transcript variant X1	CIGSSA_044390
TRINITY_DN111541_c1_g1_i1	0.0625628606678029	0.880172151092127	6.57164505299271e-07	0.000281962586357251	0.461721600829887	0.228072067053555	0.233649533776333	NA	EF-hand calcium binding domain 1	CIGSSA_122482
TRINITY_DN111549_c0_g1_i1	0.991330322675187	0.884438326831137	0.00730645745294012	0.0748532441390608	0.114095183840489	0.0588051359398486	0.0552900479006399	NA	transcriptional regulator Erg-like, transcript variant X2	CIGSSA_069392
TRINITY_DN111553_c0_g2_i1	1	0.774430232003889	0.062649793870892	0.963922017592311	-1.16530138743208	-0.49987893155751	-0.665422455874566	NA	NA	NA
TRINITY_DN111556_c0_g1_i1	0.109708144429758	0.922292009589434	0.0133895409162852	0.0121602016985372	-0.389808373332811	-0.203438172091708	-0.186370201241103	NA	UDP-glucuronosyltransferase 1-1-like	NA
TRINITY_DN111563_c0_g2_i1	0.872924810289212	0.715799327070093	0.189376537498324	0.508806089896268	0.945694880515916	0.822261099259663	0.123433781256253	NA	NA	NA
TRINITY_DN111566_c0_g1_i1	1	0.826387321117073	1.47872311272136e-09	0.249519960657431	0.233663067520244	0.784425328020538	-0.550762260500294	NA	NA	CIGSSA_122093
TRINITY_DN111569_c0_g1_i1	0.618894499436485	0.882293557668482	0.000370400924710322	0.00194282741262959	-0.320313055781361	0.026027793131892	-0.346340848913253	NA	NA	CIGSSA_061280
TRINITY_DN111571_c0_g1_i1	0.755587267492005	0.619806068203996	0.00441697978256154	0.344584726334677	-0.0664763372637068	-0.426578375924033	0.360102038660327	NA	NA	NA
TRINITY_DN111571_c0_g1_i2	0.473019470983211	0.665806860884533	0.0450712246759119	0.178712708498144	0.0149006770479453	-0.489990818007164	0.504891495055109	NA	NA	NA
TRINITY_DN111573_c0_g1_i1	1	0.880717876729127	0.476732861955999	0.548558856611347	0.361155887368019	0.116224311130073	0.244931576237946	NA	NACHT, LRR and PYD domains-containing protein 3-like, transcript variant X1	CIGSSA_066960
TRINITY_DN111573_c0_g2_i1	0.143478839096029	0.776423886001249	0.0266828615131549	0.142622752448218	-2.43705204395403	-2.75253102111785	0.315478977163827	NA	NACHT, LRR and PYD domains-containing protein 3-like, transcript variant X1	CIGSSA_066960
TRINITY_DN111595_c0_g1_i1	0.985022765980483	0.859313133529534	0.191897665805756	0.0487622147368633	0.36251389017597	-0.0667980900100522	0.429311980186022	NA	NA	NA
TRINITY_DN111604_c0_g1_i1	0.236180816005686	0.872914057083455	0.00055911063249564	0.062901930462817	-0.446936832071363	-0.221754199470666	-0.225182632600698	NA	C type lectin receptor A	CIGSSA_011273
TRINITY_DN111608_c0_g1_i1	1	0.879272128804501	0.184928341295165	0.49104312593231	0.257777078253124	-0.18715142512212	0.444928503375244	NA	NA	NA
TRINITY_DN111612_c0_g1_i1	0.0124734198074406	0.742267395777297	3.56701665268544e-09	1.90345951240837e-05	0.124322312097255	-0.0598310054101844	0.184153317507439	NA	AAR2 splicing factor homolog	CIGSSA_016764
TRINITY_DN111616_c0_g1_i1	1	0.872361233530911	0.0670724110234572	0.164851579854325	0.352978282301603	0.394469591245909	-0.0414913089443057	NA	NA	NA
TRINITY_DN111629_c0_g1_i1	1	0.881399597003009	0.0226102772673998	0.264349310410145	0.0381291312923221	-0.156580119646316	0.194709250938638	NA	NA	NA
TRINITY_DN111643_c0_g1_i1	0.53208427206028	0.140630173007443	0.00433664558159082	0.00021250115885143	0.130932423515561	-0.0454468563675182	0.176379279883079	NA	myoblast determination protein 2	CIGSSA_111891
TRINITY_DN111664_c0_g2_i1	0.436503129466041	1	1	0.293298006756187	1.38600761411751	1.0710331691015	0.314974445016006	NA	NA	NA
TRINITY_DN111664_c0_g3_i1	0.632775727173738	1	0.18259642600833	0.334906150996609	-1.05207153341983	-0.294636680974321	-0.757434852445512	NA	NA	NA
TRINITY_DN111665_c0_g1_i1	0.673408186371896	0.88457158811216	0.0241651275650031	0.493257163165613	-0.170010602978273	-0.405784253706621	0.235773650728348	NA	AT-rich interactive domain-containing protein 1B-like, transcript variant X3	CIGSSA_004685
TRINITY_DN111685_c2_g1_i1	1	0.859918832656628	0.3173335334328	0.437187484020796	0.700643931728029	-0.219055258336515	0.919699190064543	NA	NA	NA
TRINITY_DN111690_c0_g2_i1	1	0.940953205546062	0.526618239330892	0.351582135981573	0.260464526940781	0.228563935097455	0.0319005918433261	NA	HEN1 methyltransferase homolog 1 (Arabidopsis)	CIGSSA_052122
TRINITY_DN111690_c0_g4_i1	1	0.892918991862263	0.00221886937206944	0.743372882516569	-0.265566496717364	-0.477430721097746	0.211864224380382	NA	HEN1 methyltransferase homolog 1 (Arabidopsis)	CIGSSA_052122
TRINITY_DN111701_c0_g1_i1	1	0.885559243056145	0.0743582619953117	0.337650789523943	-0.0182062796827111	0.0869395224354514	-0.105145802118162	NA	NA	NA
TRINITY_DN111711_c0_g1_i1	1	0.859692725992192	0.0127693212978059	0.135373276092142	0.65194455773507	0.226376250598544	0.425568307136526	NA	NA	NA
TRINITY_DN111711_c0_g2_i1	0.708016694112749	0.830389745810655	0.879374969126508	0.113225002278662	-1.38411255846165	-1.45839406958538	0.0742815111237321	NA	NA	NA
TRINITY_DN111711_c0_g3_i1	1	0.853627792003037	0.0592638609534589	1	0.613873643360294	0.120995161974141	0.492878481386153	NA	NA	NA
TRINITY_DN111713_c0_g1_i1	1	0.884407516362393	0.00245839740432393	0.39045330694993	-0.955339402586268	-0.656865046473053	-0.298474356113215	NA	protein TMED8-like, transcript variant X1	CIGSSA_042782
[truncated: 132,871 more rows]
